# Supplementary material for: 7-Chloro-3-(4-methyl­benzene­sulfon­yl)pyrrolo[1,2-c]pyrimidine
Source: IUCrdata. 2020 Mar 27;5(Pt 3):x200382. doi: 10.1107/S241431462000382X (PMC9462199; doi:10.1107/S241431462000382X)
Supplement: Supplementary file 1 [file x-05-x200382-sup1.cif]

##############################################################################
#                                                                            #
# This CIF contains the data for a data article accepted for                 #
# publication in IUCrData. It conforms to the requirements of                #
# Notes for Authors for IUCrData, and has been                               #
# peer reviewed under the auspices of IUCrData.                              #
#                                                                            #
# Full details of the Crystallographic Information File format               #
# are given in the paper "The Crystallographic Information File (CIF):       #
# a New Standard Archive File for Crystallography" by S. R. Hall, F. H.      #
# Allen and I. D. Brown [Acta Cryst. (1991), A47, 655-685].                  #
#                                                                            #
# The current version of the core CIF dictionary is obtainable from          #
# ftp://ftp.iucr.org/pub/cif_core.dic.                                       #
#                                                                            #
# Software is freely available for graphical display of the structure(s)     #
# in this CIF. For information consult the CIF software page                 #
# http://www.iucr.org/resources/cif/software.                                #
#                                                                            #
# This file may be used for bona fide research purposes within the           #
# scientific community so long as proper attribution is given to the data    # 
# article from which it was obtained.                                        #
#                                                                            #
##############################################################################
data_I
_database_code_depnum_ccdc_archive 'CCDC 1990547'
_audit_creation_method
;
Olex2 1.2
(compiled 2018.05.29 svn.r3508 for OlexSys, GUI svn.r5506)
;
_journal_date_recd_electronic     2020-03-04
_journal_date_accepted     2020-03-15
_journal_name_full     'IUCrData'
_journal_year     2020
_journal_volume     5
_journal_issue      3
_journal_page_first     0
_journal_page_last     0
_journal_paper_category     HO
_journal_paper_doi     10.1107/S241431462000382X
_journal_coeditor_code     HB4342
_publ_contact_author_name     'Gordon Gribble'
_publ_contact_author_address
;
Department of Chemistry
Dartmouth College
Hanover, NH 03755 USA
;
_publ_contact_author_email
                           'Gordon.W.Gribble@dartmouth.edu; jjasinski@keene.edu'
_publ_contact_author_fax     '603-646-3946'
_publ_contact_author_phone     '603-545-3118'
_publ_section_title
;
7-Chloro-3-(4-methylphenylsulfonyl)pyrrolo[1,2-<i>c</i>]pyrimidine
;
_publ_section_title_footnote     .
loop_
    _publ_author_name
    _publ_author_footnote
    _publ_author_address
    'Narayan, Easha' .
;
Department of Chemistry
Dartmouth College
Hanover, NH 03755 USA
;
    'Fu, Liangfeng' .
;
Department of Chemistry
Dartmouth College
Hanover, NH 03755 USA
;
    'Gribble, Gordon W.' .
;
Department of Chemistry
Dartmouth College
Hanover, NH 03755 USA
;
    'Kaur, Manpreet' .
;
Department of Chemistry
Keene State College
229 Main Street, Keene, NH 03435 USA
;
    'Jasinski, Jerry P' .
;
Department of Chemistry
Keene State College
229 Main Street, Keene, NH 03435 USA
;
_publ_section_synopsis
;
The dihedral angle between the pyrrolo[1,2-<i>c</i>]pyrimidine ring system  and
the benzene ring is 80.2(9)\%. In the crystal, inversion dimers linked by
pairs of C---H...O interactions generate <i>R</i>^2^~2~(16) loops. Several
aromatic \p--\p stacking interactions between the
pyrrolo[1,2-<i>c</i>]pyrimidine rings, as well as separately between the
pyrrolo and pyrimidine groups [shortest centroid--centroid separation =
3.5758(14) \%A], help to consolidate the packing.
;
_chemical_name_systematic
;
7-Chloro-3-(4-methylphenylsulfonyl)pyrrolo[1,2-<i>c</i>]pyrimidine
;
_chemical_name_common     ?
_chemical_formula_moiety     'C14 H11 Cl N2 O2 S'
_chemical_formula_sum     'C14 H11 Cl N2 O2 S'
_chemical_formula_iupac     'C14 H11 Cl N2 O2 S'
_chemical_formula_weight     306.76
_chemical_melting_point     ?
_space_group_crystal_system     triclinic
_space_group_name_H-M_alt     'P -1'
_space_group_name_Hall     '-P 1'
loop_
    _space_group_symop_operation_xyz
    'x, y, z'
    '-x, -y, -z'
_cell_length_a     7.2285(5)
_cell_length_b     7.2385(5)
_cell_length_c     13.7586(11)
_cell_angle_alpha     102.192(7)
_cell_angle_beta     99.616(6)
_cell_angle_gamma     104.149(6)
_cell_volume     663.91(9)
_cell_formula_units_Z     2
_cell_measurement_reflns_used     1885
_cell_measurement_theta_min     6.4840
_cell_measurement_theta_max     71.4400
_cell_measurement_temperature     173(2)
_exptl_crystal_description     prism
_exptl_crystal_colour     colourless
_exptl_crystal_size_max     0.16
_exptl_crystal_size_mid     0.13
_exptl_crystal_size_min     0.08
_exptl_crystal_density_diffrn     1.535
_exptl_crystal_density_meas     ?
_exptl_crystal_density_method     ?
_exptl_crystal_F_000     316
_exptl_absorpt_coefficient_mu     4.046
_exptl_absorpt_correction_type     multi-scan
_exptl_absorpt_process_details     ?
_exptl_absorpt_correction_T_min     0.74818
_exptl_absorpt_correction_T_max     1.00000
_diffrn_ambient_temperature     173(2)
_diffrn_source     'fine-focus sealed X-ray tube'
_diffrn_radiation_type     CuK\a
_diffrn_radiation_wavelength     1.54184
_diffrn_measurement_device_type     'Rigaku-Oxford Diffraction Eos, Gemini'
_diffrn_measurement_method     '\w scans'
_diffrn_detector_area_resol_mean     16.0416
_diffrn_reflns_number     3839
_diffrn_reflns_av_R_equivalents     0.0360
_diffrn_reflns_av_unetI/netI     0.0584
_diffrn_reflns_theta_min     3.377
_diffrn_reflns_theta_max     71.216
_diffrn_reflns_theta_full     67.684
_diffrn_measured_fraction_theta_max     0.976
_diffrn_measured_fraction_theta_full     0.993
_diffrn_reflns_limit_h_min     -5
_diffrn_reflns_limit_h_max     8
_diffrn_reflns_limit_k_min     -8
_diffrn_reflns_limit_k_max     8
_diffrn_reflns_limit_l_min     -16
_diffrn_reflns_limit_l_max     16
_refine_special_details
;
All of the H atoms were placed in their calculated positions and
then refined with atom-H lengths of 0.93 \%A (CH); 0.96 \%A (CH~3~) using the
riding model with <i>U</i>~iso~ (H) = 1.2 (CH) or 1.5 times <i>U</i>~eq~
(CH~3~) of the parent atom. The idealized methyl group was refined as a
rotating group.
;
_reflns_number_total     2498
_reflns_number_gt     2177
_reflns_threshold_expression     'I > 2\s(I)'
_refine_ls_structure_factor_coef     Fsqd
_refine_ls_matrix_type     full
_refine_ls_R_factor_all     0.0485
_refine_ls_R_factor_gt     0.0430
_refine_ls_wR_factor_gt     0.1069
_refine_ls_wR_factor_ref     0.1144
_refine_ls_goodness_of_fit_ref     1.041
_refine_ls_restrained_S_all     1.041
_refine_ls_number_reflns     2498
_refine_ls_number_parameters     183
_refine_ls_number_restraints     0
_refine_ls_hydrogen_treatment     constr
_refine_ls_weighting_scheme     calc
_refine_ls_weighting_details
                      'w=1/[\s^2^(Fo^2^)+(0.0554P)^2^] where P=(Fo^2^+2Fc^2^)/3'
_atom_sites_solution_hydrogens     geom
_atom_sites_solution_primary     dual
_atom_sites_solution_secondary     ?
_refine_ls_shift/su_max     0.000
_refine_ls_shift/su_mean     0.000
_refine_diff_density_max     0.531
_refine_diff_density_min     -0.312
_refine_ls_extinction_method
;
SHELXL-2018/1 (Sheldrick 2015)
;
_refine_ls_extinction_coef     0.0018(6)
_refine_ls_extinction_expression
                                  'Fc^*^=kFc[1+0.001xFc^2^\l^3^/sin(2\q)]^-1/4^'
loop_
    _atom_type_symbol
    _atom_type_description
    _atom_type_scat_dispersion_real
    _atom_type_scat_dispersion_imag
    _atom_type_scat_source
    'C' 'C' 0.0181 0.0091
                         'International Tables Vol C Tables 4.2.6.8 and 6.1.1.4'
    'H' 'H' 0.0000 0.0000
                         'International Tables Vol C Tables 4.2.6.8 and 6.1.1.4'
    'Cl' 'Cl' 0.3639 0.7018
                         'International Tables Vol C Tables 4.2.6.8 and 6.1.1.4'
    'N' 'N' 0.0311 0.0180
                         'International Tables Vol C Tables 4.2.6.8 and 6.1.1.4'
    'O' 'O' 0.0492 0.0322
                         'International Tables Vol C Tables 4.2.6.8 and 6.1.1.4'
    'S' 'S' 0.3331 0.5567
                         'International Tables Vol C Tables 4.2.6.8 and 6.1.1.4'
_computing_data_collection
;
CrysAlisPro (Rigaku OD, 2019)
;
_computing_cell_refinement
;
CrysAlisPro (Rigaku OD, 2019)
;
_computing_data_reduction
;
CrysAlisPro (Rigaku OD, 2019)
;
_computing_structure_solution
;
SHELXT (Sheldrick, 2015a)
;
_computing_structure_refinement
;
SHELXL (Sheldrick, 2015b)
;
_computing_molecular_graphics
;
<i>OLEX2</i> (Dolomanov <i>et al.</i>, 2009)
;
_computing_publication_material
;
<i>OLEX2</i> (Dolomanov <i>et al.</i>, 2009)
;
loop_
    _atom_site_type_symbol
    _atom_site_label
    _atom_site_fract_x
    _atom_site_fract_y
    _atom_site_fract_z
    _atom_site_U_iso_or_equiv
    _atom_site_adp_type
    _atom_site_calc_flag
    _atom_site_occupancy
    _atom_site_disorder_assembly
    _atom_site_disorder_group
    Cl Cl1 0.01870(9) 0.02376(9) 0.27155(4) 0.03578(19) Uani d 1 . .
    S S1 0.40553(8) 0.62315(7) 0.76558(4) 0.02404(18) Uani d 1 . .
    O O1 0.5458(3) 0.7802(2) 0.74516(13) 0.0334(4) Uani d 1 . .
    O O2 0.2700(3) 0.6692(3) 0.82618(13) 0.0340(4) Uani d 1 . .
    N N1 0.3648(3) 0.4137(3) 0.57537(14) 0.0250(4) Uani d 1 . .
    N N2 0.0639(3) 0.2272(3) 0.46404(13) 0.0216(4) Uani d 1 . .
    C C1 0.2605(3) 0.4612(3) 0.64732(16) 0.0221(4) Uani d 1 . .
    C C2 0.0627(3) 0.3971(3) 0.63311(16) 0.0231(4) Uani d 1 . .
    H H2 0.001144 0.434521 0.685034 0.028 Uiso calc 1 . .
    C C3 -0.0462(3) 0.2721(3) 0.53723(17) 0.0228(4) Uani d 1 . .
    C C4 -0.2410(3) 0.1749(3) 0.49171(18) 0.0282(5) Uani d 1 . .
    H H4 -0.346453 0.178047 0.521972 0.034 Uiso calc 1 . .
    C C5 -0.2517(3) 0.0705(3) 0.39148(18) 0.0289(5) Uani d 1 . .
    H H5 -0.365477 -0.008063 0.343710 0.035 Uiso calc 1 . .
    C C6 -0.0663(3) 0.1047(3) 0.37665(16) 0.0257(5) Uani d 1 . .
    C C7 0.2645(3) 0.3009(3) 0.48672(16) 0.0235(4) Uani d 1 . .
    H H7 0.331004 0.268421 0.436325 0.028 Uiso calc 1 . .
    C C8 0.5354(3) 0.4809(3) 0.82241(16) 0.0253(4) Uani d 1 . .
    C C9 0.7327(4) 0.5134(3) 0.82356(17) 0.0293(5) Uani d 1 . .
    H H9 0.796540 0.608266 0.794615 0.035 Uiso calc 1 . .
    C C10 0.8339(4) 0.4003(4) 0.86927(19) 0.0316(5) Uani d 1 . .
    H H10 0.966752 0.421378 0.871207 0.038 Uiso calc 1 . .
    C C11 0.7390(4) 0.2571(3) 0.91184(16) 0.0269(5) Uani d 1 . .
    C C12 0.5414(4) 0.2299(4) 0.90997(19) 0.0331(5) Uani d 1 . .
    H H12 0.476588 0.134692 0.938446 0.040 Uiso calc 1 . .
    C C13 0.4392(4) 0.3421(4) 0.86641(19) 0.0326(5) Uani d 1 . .
    H H13 0.307487 0.324508 0.866706 0.039 Uiso calc 1 . .
    C C14 0.8477(4) 0.1336(4) 0.95979(18) 0.0335(5) Uani d 1 . .
    H H14A 0.794694 -0.002190 0.921296 0.050 Uiso calc 1 . .
    H H14B 0.833361 0.145628 1.028789 0.050 Uiso calc 1 . .
    H H14C 0.984104 0.178670 0.959859 0.050 Uiso calc 1 . .
loop_
    _atom_site_aniso_label
    _atom_site_aniso_U_11
    _atom_site_aniso_U_22
    _atom_site_aniso_U_33
    _atom_site_aniso_U_12
    _atom_site_aniso_U_13
    _atom_site_aniso_U_23
    Cl1 0.0431(4) 0.0340(3) 0.0238(3) 0.0029(2) 0.0081(2) 0.0033(2)
    S1 0.0260(3) 0.0219(3) 0.0216(3) 0.0068(2) 0.0011(2) 0.00387(19)
    O1 0.0329(9) 0.0238(8) 0.0372(9) 0.0025(7) -0.0034(7) 0.0107(7)
    O2 0.0357(9) 0.0376(9) 0.0269(8) 0.0160(7) 0.0033(7) 0.0016(7)
    N1 0.0239(9) 0.0272(9) 0.0235(9) 0.0050(7) 0.0050(7) 0.0091(7)
    N2 0.0240(9) 0.0212(8) 0.0200(8) 0.0054(7) 0.0031(7) 0.0089(7)
    C1 0.0240(10) 0.0209(10) 0.0214(10) 0.0054(8) 0.0040(8) 0.0080(8)
    C2 0.0271(11) 0.0234(10) 0.0228(10) 0.0108(8) 0.0080(8) 0.0090(8)
    C3 0.0220(10) 0.0247(10) 0.0263(10) 0.0093(8) 0.0067(8) 0.0124(8)
    C4 0.0207(10) 0.0310(12) 0.0338(12) 0.0076(9) 0.0030(9) 0.0128(9)
    C5 0.0276(11) 0.0257(11) 0.0302(11) 0.0044(9) -0.0018(9) 0.0109(9)
    C6 0.0309(11) 0.0210(10) 0.0230(10) 0.0050(8) 0.0021(9) 0.0070(8)
    C7 0.0230(10) 0.0236(10) 0.0244(10) 0.0056(8) 0.0069(8) 0.0077(8)
    C8 0.0275(11) 0.0241(10) 0.0216(10) 0.0063(8) -0.0004(8) 0.0065(8)
    C9 0.0342(12) 0.0299(11) 0.0278(11) 0.0096(9) 0.0111(9) 0.0124(9)
    C10 0.0262(11) 0.0391(13) 0.0331(11) 0.0120(10) 0.0091(9) 0.0124(10)
    C11 0.0331(12) 0.0260(11) 0.0193(9) 0.0095(9) 0.0011(8) 0.0038(8)
    C12 0.0322(12) 0.0326(12) 0.0360(12) 0.0064(10) 0.0074(10) 0.0161(10)
    C13 0.0248(11) 0.0350(12) 0.0375(12) 0.0047(9) 0.0054(9) 0.0145(10)
    C14 0.0435(14) 0.0328(12) 0.0275(11) 0.0179(11) 0.0058(10) 0.0088(9)
_geom_special_details
;
 All esds (except the esd in the dihedral angle between two l.s. planes)
 are estimated using the full covariance matrix.  The cell esds are taken
 into account individually in the estimation of esds in distances, angles
 and torsion angles; correlations between esds in cell parameters are only
 used when they are defined by crystal symmetry.  An approximate (isotropic)
 treatment of cell esds is used for estimating esds involving l.s. planes.
;
loop_
    _geom_bond_atom_site_label_1
    _geom_bond_atom_site_label_2
    _geom_bond_site_symmetry_2
    _geom_bond_distance
    _geom_bond_publ_flag
    Cl1 C6 . 1.711(2) ?
    S1 O1 . 1.4370(18) ?
    S1 O2 . 1.4429(18) ?
    S1 C1 . 1.773(2) ?
    S1 C8 . 1.767(2) ?
    N1 C1 . 1.378(3) ?
    N1 C7 . 1.294(3) ?
    N2 C3 . 1.417(3) ?
    N2 C6 . 1.371(3) ?
    N2 C7 . 1.373(3) ?
    C1 C2 . 1.358(3) ?
    C2 C3 . 1.407(3) ?
    C3 C4 . 1.380(3) ?
    C4 C5 . 1.405(3) ?
    C5 C6 . 1.360(3) ?
    C8 C9 . 1.384(3) ?
    C8 C13 . 1.384(3) ?
    C9 C10 . 1.399(3) ?
    C10 C11 . 1.390(3) ?
    C11 C12 . 1.389(4) ?
    C11 C14 . 1.507(3) ?
    C12 C13 . 1.384(4) ?
loop_
    _geom_angle_atom_site_label_1
    _geom_angle_atom_site_label_2
    _geom_angle_atom_site_label_3
    _geom_angle_site_symmetry_1
    _geom_angle_site_symmetry_3
    _geom_angle
    _geom_angle_publ_flag
    O1 S1 O2 . . 119.68(11) ?
    O1 S1 C1 . . 108.51(10) ?
    O1 S1 C8 . . 107.90(11) ?
    O2 S1 C1 . . 106.24(11) ?
    O2 S1 C8 . . 108.56(11) ?
    C8 S1 C1 . . 105.03(10) ?
    C7 N1 C1 . . 116.87(19) ?
    C6 N2 C3 . . 107.32(18) ?
    C6 N2 C7 . . 131.24(19) ?
    C7 N2 C3 . . 121.44(18) ?
    N1 C1 S1 . . 114.68(16) ?
    C2 C1 S1 . . 119.95(16) ?
    C2 C1 N1 . . 125.37(19) ?
    C1 C2 C3 . . 117.78(19) ?
    C2 C3 N2 . . 115.87(19) ?
    C4 C3 N2 . . 107.3(2) ?
    C4 C3 C2 . . 136.8(2) ?
    C3 C4 C5 . . 107.8(2) ?
    C6 C5 C4 . . 108.0(2) ?
    N2 C6 Cl1 . . 119.51(18) ?
    C5 C6 Cl1 . . 130.89(18) ?
    C5 C6 N2 . . 109.6(2) ?
    N1 C7 N2 . . 122.67(19) ?
    C9 C8 S1 . . 119.13(17) ?
    C13 C8 S1 . . 119.48(18) ?
    C13 C8 C9 . . 121.4(2) ?
    C8 C9 C10 . . 118.5(2) ?
    C11 C10 C9 . . 121.1(2) ?
    C10 C11 C14 . . 121.0(2) ?
    C12 C11 C10 . . 118.8(2) ?
    C12 C11 C14 . . 120.2(2) ?
    C13 C12 C11 . . 121.1(2) ?
    C8 C13 C12 . . 119.2(2) ?
loop_
    _geom_torsion_atom_site_label_1
    _geom_torsion_atom_site_label_2
    _geom_torsion_atom_site_label_3
    _geom_torsion_atom_site_label_4
    _geom_torsion_site_symmetry_1
    _geom_torsion_site_symmetry_2
    _geom_torsion_site_symmetry_3
    _geom_torsion_site_symmetry_4
    _geom_torsion
    _geom_torsion_publ_flag
    S1 C1 C2 C3 . . . . 178.70(15) ?
    S1 C8 C9 C10 . . . . 179.69(17) ?
    S1 C8 C13 C12 . . . . 179.40(19) ?
    O1 S1 C1 N1 . . . . 44.81(18) ?
    O1 S1 C1 C2 . . . . -134.12(16) ?
    O1 S1 C8 C9 . . . . -10.4(2) ?
    O1 S1 C8 C13 . . . . 168.42(19) ?
    O2 S1 C1 N1 . . . . 174.70(15) ?
    O2 S1 C1 C2 . . . . -4.23(19) ?
    O2 S1 C8 C9 . . . . -141.51(19) ?
    O2 S1 C8 C13 . . . . 37.3(2) ?
    N1 C1 C2 C3 . . . . -0.1(3) ?
    N2 C3 C4 C5 . . . . 0.2(2) ?
    C1 S1 C8 C9 . . . . 105.19(19) ?
    C1 S1 C8 C13 . . . . -76.0(2) ?
    C1 N1 C7 N2 . . . . -1.1(3) ?
    C1 C2 C3 N2 . . . . -0.6(3) ?
    C1 C2 C3 C4 . . . . 179.2(2) ?
    C2 C3 C4 C5 . . . . -179.7(2) ?
    C3 N2 C6 Cl1 . . . . 179.28(14) ?
    C3 N2 C6 C5 . . . . -0.1(2) ?
    C3 N2 C7 N1 . . . . 0.4(3) ?
    C3 C4 C5 C6 . . . . -0.2(3) ?
    C4 C5 C6 Cl1 . . . . -179.09(17) ?
    C4 C5 C6 N2 . . . . 0.2(2) ?
    C6 N2 C3 C2 . . . . 179.87(17) ?
    C6 N2 C3 C4 . . . . 0.0(2) ?
    C6 N2 C7 N1 . . . . -178.8(2) ?
    C7 N1 C1 S1 . . . . -177.86(15) ?
    C7 N1 C1 C2 . . . . 1.0(3) ?
    C7 N2 C3 C2 . . . . 0.5(3) ?
    C7 N2 C3 C4 . . . . -179.37(18) ?
    C7 N2 C6 Cl1 . . . . -1.5(3) ?
    C7 N2 C6 C5 . . . . 179.1(2) ?
    C8 S1 C1 N1 . . . . -70.37(17) ?
    C8 S1 C1 C2 . . . . 110.70(18) ?
    C8 C9 C10 C11 . . . . 0.6(4) ?
    C9 C8 C13 C12 . . . . -1.8(4) ?
    C9 C10 C11 C12 . . . . -1.1(4) ?
    C9 C10 C11 C14 . . . . 179.2(2) ?
    C10 C11 C12 C13 . . . . 0.2(4) ?
    C11 C12 C13 C8 . . . . 1.2(4) ?
    C13 C8 C9 C10 . . . . 0.9(3) ?
    C14 C11 C12 C13 . . . . 179.9(2) ?
loop_
    _geom_hbond_atom_site_label_D
    _geom_hbond_atom_site_label_H
    _geom_hbond_atom_site_label_A
    _geom_hbond_site_symmetry_A
    _geom_hbond_distance_DH
    _geom_hbond_distance_HA
    _geom_hbond_distance_DA
    _geom_hbond_angle_DHA
    _geom_hbond_publ_flag
    C14 H14B O2 2_667 0.96 2.49 3.329(3) 146 yes
_shelx_space_group_comment
;
The symmetry employed for this shelxl refinement is uniquely defined
by the following loop, which should always be used as a source of
symmetry information in preference to the above space-group names.
They are only intended as comments.
;
_shelx_estimated_absorpt_T_min     ?
_shelx_estimated_absorpt_T_max     ?
_shelx_hkl_file
;
   0   0  -1  486.21   13.54
   0   0  -2  623.31   17.33
   0   0  -2  555.92   20.78
   0   0  -3 1921.73   38.04
   0   0  -3 1995.06   46.91
   0   0  -4  215.07   17.85
   0   0  -4  326.59   18.06
   0   0  -5   25.17    5.42
   0   0  -5   23.41    6.26
   0   0  -6  304.24   21.58
   0   0  -6  333.67   27.50
   0   0  -7   49.49   10.79
   0   0  -7   38.40   10.00
   0   0  -7   56.01   10.17
   0   0  -8  636.75   42.06
   0   0  -9  271.83   29.70
   0   0 -10  210.35   14.49
   0   0 -10  206.33   27.31
   0   0 -11  178.43   13.77
   0   0  11  182.78   14.38
   0   0 -12   32.76    5.94
   0   0 -13    2.54    2.05
   0   0  13    3.02    1.33
   0   0 -14   24.88    4.46
   0   0  14   27.59    5.16
   0   0 -15   21.72    3.49
   0   0  15   21.41    3.96
   1   1 -16    9.88    2.58
  -1  -1  16   11.99    2.89
  -1  -1  15    4.92    2.07
   1   1 -14   45.53    6.68
  -1  -1  14   46.51    7.15
   1   1 -13   32.19    5.79
  -1  -1  13   32.88    6.56
   1   1 -12  259.52   17.01
  -1  -1  12  263.88   18.33
  -1  -1  11   -0.66    0.42
   1   1 -11   -0.52    1.34
   1   1 -10    5.44    4.62
   1   1  -9  524.54   44.10
   1   1  -8    9.35    5.64
   1   1  -8    9.44    4.08
   1   1  -7   36.38    7.81
   1   1  -7   54.52   12.38
   1   1  -6 1031.05   36.34
   1   1  -6 1036.78   47.60
   1   1  -6 1043.45   31.42
   1   1  -5   65.34    7.98
   1   1  -5   63.25    6.99
   1   1  -5   50.63    9.32
   1   1  -5   68.71    6.75
   1   1  -4 1551.32   34.27
   1   1  -4 1593.71   45.40
   1   1  -3  171.12    8.79
  -1  -1   3  168.92    8.59
  -1  -1   2 1901.01   33.29
  -1  -1   1  501.25   17.26
  -1  -1   0 6722.68   66.41
  -1  -1  -1  817.87   24.07
  -1  -1  -1  678.51   26.50
  -1  -1  -2  983.23   30.66
  -1  -1  -2  921.81   35.20
  -1  -1  -3 1138.44   42.63
  -1  -1  -4  162.32   17.73
  -1  -1  -5   78.04   13.00
  -1  -1  -6  133.31   18.32
  -1  -1  -7    1.97    2.37
  -1  -1  -8   44.48   13.13
   1   1   9   33.39    6.16
   1   1  10    4.21    2.09
  -1  -1 -10    6.77    2.63
   1   1  11   43.10    6.93
  -1  -1 -11   38.66    6.22
   1   1  12    1.82    1.09
  -1  -1 -12    4.39    2.35
  -1  -1 -13   21.21    3.87
   1   1  14    4.30    1.89
   2   2 -16    5.35    1.56
  -2  -2  16    6.38    2.05
   2   2 -15  117.97    9.86
  -2  -2  15   98.49    9.43
  -2  -2  14   19.97    4.56
   2   2 -14   24.56    4.90
   2   2 -13    3.13    1.63
  -2  -2  13    2.63    1.07
  -2  -2  12  266.34   18.35
  -2  -2  11    4.68    2.35
  -2  -2  10   57.53    8.11
   2   2  -9  427.73   41.51
   2   2  -8  752.29   49.23
   2   2  -7  554.71   39.30
   2   2  -6  185.94   20.84
   2   2  -6  239.71   20.74
   2   2  -5   67.69   11.51
  -2  -2   4 1861.80   47.50
  -2  -2   3    5.72    2.58
  -2  -2   3    5.92    2.97
  -2  -2   2 1114.25   40.04
  -2  -2   2 1177.03   44.08
  -2  -2   1  874.36   41.03
  -2  -2   0  410.87   30.25
  -2  -2  -1   52.30    8.78
  -2  -2  -1   58.85   12.18
  -2  -2  -2  760.48   35.93
  -2  -2  -3  218.65   26.10
  -2  -2  -4  395.96   36.87
  -2  -2  -5    1.83    2.52
   2   2   6    0.54    0.63
  -2  -2  -6   -5.08    4.31
   2   2   7   59.34    8.37
  -2  -2  -7   73.59    8.94
  -2  -2  -8    2.68    1.72
   2   2   8    1.25    0.28
   2   2   9  113.14   11.58
  -2  -2 -10   50.40    6.78
   2   2  10   48.03    7.18
   2   2  11    9.82    2.94
  -2  -2 -11   10.83    2.85
   2   2  12   13.27    2.76
   2   2  13   -0.12    0.40
   3   3 -15  110.85    8.24
  -3  -3  15  110.22    8.97
   3   3 -14  116.36    9.74
  -3  -3  14  120.41   10.64
  -3  -3  13    2.80    1.00
   3   3 -13    1.96    1.30
  -3  -3  12  204.75   15.78
   3   3 -12  223.17   15.32
  -3  -3  11   55.88    8.31
   3   3 -11   64.46    8.25
   3   3 -10  620.78   25.61
  -3  -3  10  542.13   25.87
  -3  -3   9   38.28    6.72
   3   3  -9   35.79    5.98
   3   3  -8  883.39   29.12
  -3  -3   8  926.86   31.98
   3   3  -7   10.04    5.94
  -3  -3   7    8.24    4.86
   3   3  -6  291.40   31.52
   3   3  -6  305.10   31.90
  -3  -3   6  314.40   30.29
  -3  -3   5   39.70   10.56
   3   3  -5   23.53    8.88
  -3  -3   4  952.81   50.31
   3   3  -4  862.34   55.65
   3   3  -3  124.30   21.74
  -3  -3   3  142.21   19.67
  -3  -3   2  425.88   35.95
  -3  -3   1   66.45   14.79
  -3  -3   0  836.15   54.91
   3   3   0  759.42   53.66
  -3  -3  -1   13.04    7.51
   3   3   1   16.93    8.77
   3   3   2  700.39   26.08
   3   3   2  794.52   29.66
   3   3   3   49.38    7.76
   3   3   4  286.41   19.13
   3   3   5    2.68    1.71
   3   3   6   30.05    6.14
   3   3   7   27.06    5.50
   3   3   8   63.96    7.96
   3   3   9   -0.11    0.98
   3   3  10    2.96    1.29
  -4  -4  14   50.43    5.23
  -4  -4  13    6.24    2.20
  -4  -4  12   60.74    7.52
   4   4 -11  192.67   12.97
  -4  -4  11  187.60   14.33
   4   4 -10  713.06   26.09
  -4  -4  10  693.01   28.48
   4   4  -9   61.58    7.83
  -4  -4   9   56.81    8.35
   4   4  -8  114.01   10.88
  -4  -4   8  119.51   12.30
   4   4  -7   18.87    4.69
  -4  -4   7   25.16    5.64
   4   4  -6  109.92   10.91
   4   4  -6   97.89   10.83
   4   4  -5   17.68    4.39
   4   4  -5   12.03    3.74
   4   4  -4   17.48    4.32
   4   4  -4   14.94    4.38
   4   4  -3    2.27    1.21
   4   4  -3    0.75    1.01
   4   4  -2  340.67   18.96
   4   4  -2  290.27   18.98
   4   4  -1   31.26    6.20
   4   4  -1   41.24    6.62
   4   4   0  966.28   32.16
   4   4   0  863.62   33.21
   4   4   1    3.82    2.06
   4   4   2   11.42    3.75
   4   4   3  100.90   11.03
   4   4   4    3.97    2.03
   4   4   5   20.64    4.27
   4   4   6    5.18    1.89
   4   4   7   34.40    4.19
   5   5 -10   17.18    3.11
   5   5  -9    5.76    1.86
   5   5  -8  138.95    9.82
   5   5  -8  118.20    9.32
   5   5  -7   22.03    4.01
   5   5  -7   25.02    4.58
   5   5  -6  142.77   10.40
   5   5  -6  135.32   11.07
   5   5  -5   16.71    3.58
   5   5  -5   16.91    4.02
   5   5  -4   60.22    6.66
   5   5  -4   54.97    7.16
   5   5  -3    6.31    2.56
   5   5  -2   48.60    6.67
   5   5  -1   48.24    6.45
   5   5   0  124.32    9.88
   5   5   1    0.84    0.78
   5   4   4   66.69    6.72
   5   4   3  130.00   10.52
   5   4   2    9.73    3.12
   5   4   1  324.35   17.46
   5   4   1  329.20   18.98
   5   4   0   21.52    4.94
   5   4   0   25.68    5.18
   5   4  -1  147.75   13.22
   5   4  -1  143.38   12.14
   5   4  -2   11.52    3.71
   5   4  -2    9.60    3.19
   5   4  -3  125.75   11.59
   5   4  -3  133.33   12.57
   5   4  -4   75.80    9.34
   5   4  -4   67.04    8.32
   5   4  -5  109.94   11.21
   5   4  -5  110.47   10.72
   5   4  -6   19.92    4.58
   5   4  -6   20.04    4.46
   5   4  -7    2.06    1.08
   5   4  -8    4.27    2.02
   5   4  -9    3.95    1.90
   5   4 -10  182.19   12.77
   5   4 -11  225.09   13.36
   5   4 -12   19.90    3.66
   5   4 -13    0.72    0.62
   4   3   8  139.04    9.98
   4   3   7  208.12   13.76
   4   3   6   56.44    7.79
   4   3   5  242.78   17.27
   4   3   4   59.88    8.49
   4   3   4   45.54    7.81
   4   3   3    0.21    0.79
   4   3   3    0.07    0.90
   4   3   2  122.71   12.58
   4   3   1  218.68   15.49
   4   3   1  228.47   17.02
   4   3   0  126.62   12.42
   4   3   0  120.63   11.28
   4   3  -1  132.96   12.50
   4   3  -1  117.27   10.87
   4   3  -2  179.23   13.40
   4   3  -2  178.78   14.21
   4   3  -3   94.76   10.22
   4   3  -3   99.30    9.86
   4   3  -4    0.03    1.10
   4   3  -4   -0.21    0.32
  -4  -3   5    2.77    2.50
   4   3  -5    1.58    1.51
   4   3  -5    0.74    0.42
  -4  -3   6   28.32    5.56
   4   3  -6   32.31    5.83
  -4  -3   7    1.77    1.32
   4   3  -7    0.98    0.95
   4   3  -8   11.15    3.41
  -4  -3   8   10.58    3.41
   4   3  -9  208.03   15.20
  -4  -3   9  228.79   16.46
  -4  -3  10   33.94    6.23
   4   3 -10   31.29    6.01
  -4  -3  11   94.91   10.37
   4   3 -11   89.22    9.87
   4   3 -12    0.17    0.97
  -4  -3  12    0.91    0.70
   4   3 -13   21.32    4.35
  -4  -3  13   27.15    4.84
   4   3 -14   15.54    3.33
   4   3 -15  145.99    8.41
   3   2  11  135.74    9.53
   3   2  10   10.42    2.99
   3   2   9   50.42    7.18
   3   2   8   72.82    9.37
   3   2   7  414.81   22.89
   3   2   6   41.75    7.28
   3   2   6   46.03    7.61
   3   2   5   34.75    6.35
   3   2   5   23.85    5.32
   3   2   4  892.98   32.02
  -3  -2  -4  892.47   61.72
   3   2   3  174.27   23.41
  -3  -2  -3  173.32   26.20
   3   2   2   22.01    8.25
   3   2   1  101.89   17.61
   3   2   0    5.29    4.58
   3   2  -1   50.71   12.28
  -3  -2   1   45.51   11.26
   3   2  -2  567.59   39.89
  -3  -2   2  669.80   39.99
  -3  -2   3  953.52   41.49
   3   2  -3  878.02   50.06
   3   2  -4   -0.26    2.74
  -3  -2   4    0.42    0.61
   3   2  -5   19.32    6.97
   3   2  -6  -12.06    5.69
   3   2  -6    0.07    1.33
   3   2  -7  178.64   23.93
   3   2  -8   48.49   13.29
   3   2  -9  453.48   21.36
  -3  -2  10    9.79    3.41
   3   2 -10    4.08    2.08
  -3  -2  11  301.37   19.01
   3   2 -11  314.20   18.75
   3   2 -12   20.64    4.82
  -3  -2  12   24.16    5.24
  -3  -2  13  484.61   23.25
   3   2 -13  466.32   22.54
   3   2 -14    4.71    2.05
  -3  -2  14    4.73    2.16
  -3  -2  15  187.70   11.88
   3   2 -15  195.34   12.27
   3   2 -16    8.15    2.16
   2   1  14   56.85    5.24
   2   1  13  258.83   14.00
   2   1  12  148.80   11.64
   2   1  11  209.96   15.21
   2   1  10   17.81    4.67
   2   1   9  244.12   17.24
   2   1   8   20.82    4.94
  -2  -1  -7  534.23   43.13
  -2  -1  -6    1.70    2.98
  -2  -1  -5  523.82   38.65
  -2  -1  -4  595.52   38.65
   2   1   4  652.79   34.24
  -2  -1  -3  668.30   38.48
   2   1   3  650.23   33.57
   2   1   2    3.90    3.78
  -2  -1  -2   -1.98    2.65
  -2  -1  -1  103.37    9.44
  -2  -1  -1   87.52   11.83
  -2  -1   0  623.02   28.12
  -2  -1   1  110.52    9.44
   2   1  -2  315.90   21.87
  -2  -1   3   91.91    9.09
   2   1  -3   75.16   10.32
  -2  -1   4 1048.00   23.97
   2   1  -4 1042.27   32.02
   2   1  -4 1100.77   40.16
   2   1  -4  968.09   39.16
   2   1  -5   16.98    4.89
   2   1  -5   19.21    4.56
   2   1  -5   11.35    4.38
   2   1  -6   20.54    5.27
   2   1  -6   21.27    7.33
   2   1  -6   25.48    5.73
   2   1  -7  684.28   32.52
   2   1  -7  496.75   37.79
   2   1  -8   36.94   11.51
   2   1  -9  394.27   40.05
   2   1 -10  218.73   30.80
   2   1 -11  182.89   14.26
  -2  -1  11  172.91   14.37
  -2  -1  12   89.21   10.54
   2   1 -12   73.94    9.36
   2   1 -13  645.88   27.27
  -2  -1  13  672.40   28.75
  -2  -1  14    6.66    2.58
  -2  -1  15  135.01   10.79
   2   1 -15  135.88   10.96
  -2  -1  16   34.55    4.47
   2   1 -16   29.08    4.21
   1   0  15  158.50    9.97
   1   0  14   60.47    7.37
   1   0  13  102.71   10.56
   1   0  12  572.09   25.52
  -1   0 -11  187.33   13.80
   1   0  11  197.28   15.31
   1   0  10   48.33    7.55
  -1   0 -10   48.66    6.80
  -1   0  -9  237.14   29.09
  -1   0  -8   22.17    8.00
  -1   0  -7    0.85    2.40
  -1   0  -6 1313.39   52.95
  -1   0  -5 1182.67   46.77
   1   0   4  208.77   11.68
  -1   0  -4  205.98   17.88
   1   0   3  626.25   20.41
  -1   0  -3  571.10   27.16
  -1   0  -2  197.68   13.91
   1   0   2  191.38   10.98
  -1   0  -1  329.49   16.01
   1   0   1  366.03   14.98
   1   0   0    9.47    2.33
  -1   0   0   10.57    1.23
  -1   0   0    9.11    2.27
   1   0  -1 3068.60   43.15
  -1   0   1 3246.66   26.32
   1   0  -2 4493.77   51.49
   1   0  -2 4483.79   54.77
   1   0  -3 1771.88   37.36
   1   0  -3 1759.77   30.96
   1   0  -4  546.61   17.40
   1   0  -4  491.94   27.50
   1   0  -4  467.27   22.76
   1   0  -4  520.13   14.80
   1   0  -5    8.06    3.78
   1   0  -5    5.90    1.75
   1   0  -5    3.96    2.08
   1   0  -6  112.75   14.20
   1   0  -6  113.81   16.30
   1   0  -7  621.24   41.67
   1   0  -7  581.34   35.77
   1   0  -8    4.01    2.49
   1   0  -8    3.17    2.88
   1   0  -9  557.43   45.48
   1   0  -9  603.84   42.77
   1   0 -10  110.85   19.32
  -1   0  11  834.02   31.66
   1   0 -11  779.23   29.27
  -1   0  12  301.33   19.37
   1   0 -12  287.90   18.21
   1   0 -13   50.01    7.28
  -1   0  13   47.16    7.47
  -1   0  14   17.09    4.09
   1   0 -14   16.96    3.93
  -1   0  15  232.02   13.77
   1   0 -15  224.84   12.99
  -1   0  16   -1.02    0.95
   0  -1  16  140.00    9.22
   0  -1  15  110.69    9.88
   0  -1  14    1.49    0.54
   0   1 -14    5.20    2.23
   0  -1  13    3.78    1.53
   0   1 -13    4.61    2.02
   0  -1  12  355.39   21.12
   0   1 -12  354.04   19.31
   0   1 -11   87.22    9.39
   0  -1  11   89.41   10.41
   0   1 -10   -2.91    3.34
   0   1  -9  119.58   18.01
   0   1  -9  108.09   19.51
   0   1  -8   82.01   13.77
   0   1  -8   75.30   15.57
   0   1  -7   72.49   11.34
   0   1  -7   76.70   12.24
   0   1  -7  106.55   16.63
   0   1  -6  225.36   22.47
   0   1  -6  219.62   18.39
   0   1  -6  215.68   17.58
   0   1  -5   43.73    7.13
   0   1  -5   69.61   11.44
   0   1  -4    1.94    1.92
   0   1  -4    1.96    1.54
   0  -1   3  152.67    8.78
   0   1  -3  157.79   11.94
   0  -1   2   86.22    6.25
   0  -1   1  131.97    8.08
   0  -1   1  130.46    6.67
   0  -1   0  878.33   22.25
   0  -1  -1 1242.05   29.40
   0  -1  -2 1514.74   36.55
   0  -1  -3 9178.09   97.18
   0  -1  -3 8735.39   99.51
   0  -1  -4 3046.61   63.83
   0  -1  -4 3038.82   62.66
   0  -1  -5 2022.24   56.20
   0  -1  -5 2100.67   56.36
   0  -1  -6  824.03   36.87
   0  -1  -6  772.92   43.70
   0  -1  -6  796.42   38.28
   0  -1  -7  204.12   24.19
   0  -1  -8   55.54   13.53
   0  -1  -9 1215.29   67.09
   0  -1 -10  141.79   12.28
   0  -1 -11  150.06   12.87
   0  -1 -12   -0.87    1.21
   0   1  13  261.23   16.59
   0  -1 -13  280.78   16.00
   0  -1 -14    1.29    0.58
   0   1  14    2.89    1.88
   0  -1 -15  273.52   11.13
   0   1  15  297.73   12.89
   1   2 -16   22.22    3.54
  -1  -2  16   19.50    3.68
   1   2 -15    2.93    1.38
  -1  -2  15    2.66    1.18
  -1  -2  14  383.49   21.00
  -1  -2  13  420.76   23.07
  -1  -2  12    4.70    2.47
   1   2 -12    8.19    3.05
  -1  -2  11   45.41    7.41
   1   2 -11   45.05    6.82
   1   2 -10    1.37    2.39
   1   2  -9  304.08   34.16
   1   2  -8  565.65   43.30
   1   2  -7   -0.91    3.53
   1   2  -6  148.85   17.60
  -1  -2   5  942.25   27.48
   1   2  -5  933.06   40.52
  -1  -2   4  161.96   12.34
  -1  -2   3   11.73    3.55
  -1  -2   2  158.72   13.57
  -1  -2   2  159.10   13.58
  -1  -2   1  202.28   15.64
  -1  -2   1  218.62   17.26
  -1  -2   0 1004.16   39.39
  -1  -2  -1  811.37   32.08
  -1  -2  -1  906.58   40.36
  -1  -2  -2  211.04   17.71
  -1  -2  -2  207.73   20.64
  -1  -2  -3 3580.08   90.79
  -1  -2  -4   85.36   14.56
  -1  -2  -5  200.41   23.54
  -1  -2  -6  451.15   36.72
  -1  -2  -7   95.35   19.03
  -1  -2  -8  225.79   15.96
   1   2   8  222.49   15.77
  -1  -2  -9  602.54   26.85
   1   2   9  624.71   26.71
  -1  -2 -10   33.90    5.87
   1   2  10   41.51    6.72
  -1  -2 -11   50.81    6.93
  -1  -2 -12    3.64    1.65
  -1  -2 -13  183.70   10.30
   1   2  13  189.59   11.72
  -2  -3  16   58.77    6.09
   2   3 -15  126.31    9.13
  -2  -3  15  139.26   10.98
  -2  -3  14   86.31    9.49
   2   3 -14   86.28    8.60
   2   3 -13  205.49   14.21
  -2  -3  13  211.49   15.82
  -2  -3  12   65.98    9.15
   2   3 -12   73.36    8.68
  -2  -3  11    1.38    1.29
   2   3 -11    0.72    0.15
  -2  -3  10    4.58    2.35
   2   3 -10    5.63    2.35
  -2  -3   9   26.23    5.40
   2   3  -8    3.92    3.82
   2   3  -7   17.11    7.25
   2   3  -6   67.86   13.85
  -2  -3   5   35.55    9.04
  -2  -3   4  181.87   18.81
  -2  -3   4  168.96   19.80
  -2  -3   3   70.18   12.42
  -2  -3   3   82.63   13.30
  -2  -3   2  312.50   27.14
  -2  -3   1  375.54   31.43
  -2  -3   0   82.06   13.07
  -2  -3   0   90.74   16.16
  -2  -3  -1  802.46   42.45
  -2  -3  -1  801.02   49.71
  -2  -3  -2   14.95    7.28
  -2  -3  -2   10.24    4.95
  -2  -3  -3  555.90   45.27
  -2  -3  -4    1.19    2.12
  -2  -3  -5  297.59   17.93
   2   3   5  315.32   19.27
  -2  -3  -6    1.15    0.35
   2   3   6    0.07    0.88
  -2  -3  -7  341.09   20.02
   2   3   7  367.93   21.30
  -2  -3  -8   12.77    3.69
   2   3   8   11.16    3.40
   2   3   9  155.61   12.50
  -2  -3 -10   10.16    2.54
   2   3  10    9.98    2.64
  -2  -3 -11   42.78    4.71
  -3  -4  15   75.93    6.80
  -3  -4  14   12.59    3.28
  -3  -4  13   90.50    9.58
  -3  -4  12   35.87    6.27
  -3  -4  11   28.40    5.73
  -3  -4  10   16.76    4.62
  -3  -4   9  162.90   14.32
  -3  -4   8   10.44    3.34
  -3  -4   7  191.56   15.37
  -3  -4   6    1.60    1.34
  -3  -4   5    4.53    1.74
   3   4  -4  228.96   14.55
  -3  -4   4  230.36   16.28
   3   4  -3  287.86   17.76
   3   4  -3  293.66   16.40
   3   4  -2    7.38    2.95
   3   4  -1  271.62   17.62
   3   4   0   29.85    5.92
   3   4   1 1348.91   40.53
   3   4   2  436.65   23.73
   3   4   3  158.18   14.13
  -3  -4  -4  250.46   16.36
   3   4   4  259.53   18.12
  -3  -4  -5  637.46   25.31
   3   4   5  612.67   27.02
  -3  -4  -6    0.57    0.66
   3   4   6   -0.78    0.44
   3   4   7  233.70   14.16
  -3  -4  -8   28.20    3.87
   3   4   8   30.17    4.33
   4   5 -12   28.52    4.14
   4   5 -11    1.17    1.27
   4   5 -11    1.35    1.00
   4   5 -10    1.62    1.40
   4   5 -10    0.44    0.97
   4   5  -9    1.92    1.33
   4   5  -9    1.17    1.60
   4   5  -8  127.92   10.85
   4   5  -8  118.02   11.19
   4   5  -7  110.86   10.26
   4   5  -7  100.00   10.44
   4   5  -6   12.52    3.39
   4   5  -6    9.47    3.31
   4   5  -5   37.42    6.00
   4   5  -5   30.77    5.96
   4   5  -4   44.25    7.32
   4   5  -3   44.44    7.38
   4   5  -2   55.68    8.11
   4   5  -1  117.21   11.76
   4   5   0   65.65    8.78
   4   5   1   59.42    7.97
   4   5   2    3.44    1.83
   4   5   3  441.90   19.23
   4   5   4  123.80    8.97
   6   4   0   52.60    5.74
   6   4   0   57.82    6.20
   6   4  -1    1.69    1.17
   6   4  -1    4.52    1.82
   6   4  -2   69.36    7.43
   6   4  -2   88.42    8.69
   6   4  -3   33.27    5.13
   6   4  -3   31.00    4.90
   6   4  -4    8.48    2.73
   6   4  -5  244.06   14.21
   6   4  -6  172.30   11.89
   6   4  -7   16.27    3.62
   6   4  -8   59.31    6.55
   6   4  -9   87.44    7.62
   6   4 -10    0.64    0.41
   5   3   6   73.37    7.20
   5   3   5   24.13    4.58
   5   3   4   32.01    5.64
   5   3   4   27.47    5.36
   5   3   3   82.47    9.83
   5   3   3   77.38    9.30
   5   3   2   12.51    3.92
   5   3   2   13.21    4.02
   5   3   1  139.86   13.49
   5   3   0  172.02   15.11
   5   3   0  168.56   13.86
   5   3  -1    7.00    2.85
   5   3  -1    7.45    2.99
   5   3  -2  625.49   26.52
   5   3  -2  654.26   28.84
   5   3  -3  177.78   14.79
   5   3  -3  169.92   13.80
   5   3  -4  451.84   23.18
   5   3  -4  431.51   21.99
   5   3  -5  655.68   27.13
   5   3  -6  166.05   13.66
   5   3  -7    1.29    1.18
   5   3  -8    1.10    1.59
   5   3  -9   90.54    9.93
   5   3 -10   47.75    6.95
   5   3 -11    2.74    1.67
   5   3 -12    3.74    1.64
   5   3 -13    0.53    0.65
   5   3 -14   59.60    5.42
   4   2  10   55.89    5.74
   4   2   9   46.49    6.17
   4   2   8   46.40    6.80
   4   2   7  212.83   15.80
   4   2   6  155.34   13.99
   4   2   6  172.45   14.85
   4   2   5    3.48    2.12
   4   2   5    6.21    2.86
   4   2   4   77.57    9.90
   4   2   4   74.78   10.06
   4   2   3 1042.39   36.68
   4   2   3 1135.24   36.81
   4   2   2  685.98   26.66
   4   2   2  616.12   27.31
   4   2   1  425.03   42.21
   4   2   1  426.34   21.80
  -4  -2  -1  395.22   40.93
   4   2   1  439.69   20.59
  -4  -2   0  192.76   27.57
   4   2   0  183.36   27.32
  -4  -2   1  105.51   19.74
   4   2  -1   80.89   17.61
  -4  -2   2  809.55   50.28
   4   2  -2  615.56   49.61
   4   2  -3  168.28   25.89
   4   2  -4  354.98   37.34
   4   2  -5  774.41   51.28
   4   2  -5  958.57   60.97
   4   2  -6   -2.76    3.17
   4   2  -6    0.77    1.63
   4   2  -7  547.94   23.24
   4   2  -8  341.41   18.97
   4   2  -9    1.55    1.56
   4   2 -10   52.56    7.72
   4   2 -11    0.43    0.41
   4   2 -12    1.56    0.50
   4   2 -13    2.02    1.22
   4   2 -14    2.82    1.68
   4   2 -15    1.07    0.78
   3   1  12   10.76    2.91
   3   1  11   -0.28    0.79
   3   1  10   34.05    6.07
   3   1   9   52.00    8.00
   3   1   8   55.48    8.38
   3   1   7  138.86   13.04
   3   1   7  125.28   12.82
   3   1   6   34.62    6.37
   3   1   6   35.36    6.41
  -3  -1  -5  382.07   36.75
  -3  -1  -4  312.01   31.43
  -3  -1  -3   94.90   16.61
   3   1   3  128.35   18.54
  -3  -1  -2 1022.66   50.72
   3   1   2 1048.09   51.64
   3   1   1  386.06   30.71
  -3  -1  -1  422.01   30.49
   3   1   0    4.30    2.54
   3   1  -1  737.33   41.77
   3   1  -2  126.07   17.03
  -3  -1   2  143.62   12.38
   3   1  -3    2.65    0.59
   3   1  -4  158.55   18.97
   3   1  -5   77.65   13.32
   3   1  -5   71.82   12.53
   3   1  -6  101.33   16.35
   3   1  -6  112.92   15.60
   3   1  -7  118.49   18.91
   3   1  -8  285.39   32.95
   3   1  -9   32.64   12.27
   3   1 -10    3.28    1.59
   3   1 -11   13.47    4.00
   3   1 -12  142.82   13.09
   3   1 -13    0.96    1.09
   3   1 -14    6.74    3.00
   3   1 -15   33.70    5.26
   3   1 -16   30.92    4.19
   2   0  14    5.98    1.84
   2   0  13    5.58    2.31
   2   0  12    1.70    1.57
   2   0  11  207.27   15.82
   2   0  10  872.20   32.94
   2   0   9   67.96    8.96
  -2   0  -8  200.80   26.85
  -2   0  -7  234.59   27.64
  -2   0  -6  424.36   34.23
  -2   0  -5 1047.79   50.67
  -2   0  -4 1948.57   64.62
   2   0   4 1912.81   51.54
  -2   0  -3  380.84   26.77
   2   0   3  389.29   23.26
   2   0   2 2291.83   56.06
  -2   0  -2 2053.76   56.67
   2   0   1  824.12   33.49
  -2   0  -1  813.40   31.90
   2   0   0  406.93   23.58
  -2   0   0  450.46   20.84
   2   0  -1  752.18   31.21
  -2   0   1  734.76   22.62
   2   0  -2  881.11   28.94
   2   0  -2  943.09   34.25
  -2   0   2  905.88   18.37
   2   0  -3  379.60   21.07
   2   0  -3  335.85   12.26
   2   0  -3  366.42   21.26
   2   0  -3  376.88   19.59
   2   0  -4  222.60   15.95
   2   0  -4  246.92   17.19
   2   0  -4  212.82   17.99
   2   0  -5  226.50   21.79
   2   0  -5  196.43   16.39
   2   0  -5  244.85   17.02
   2   0  -6 2597.65   81.83
   2   0  -7  326.93   31.63
   2   0  -8  170.71   23.98
   2   0  -9  174.06   25.90
   2   0 -10   13.59    3.78
   2   0 -10   12.71    7.23
   2   0 -11   73.67    9.08
  -2   0  11   79.29    9.54
   2   0 -12  343.01   20.18
  -2   0  12  361.97   20.67
   2   0 -13    0.11    1.01
  -2   0  13   -0.41    0.94
   2   0 -14    3.04    0.71
  -2   0  14    2.87    1.78
   2   0 -15  106.63    9.31
   2   0 -16   53.67    5.59
   1  -1  15   29.05    4.74
   1  -1  14    7.41    2.76
   1  -1  13   98.41   10.72
   1  -1  12    7.11    2.91
   1  -1  11  475.03   24.03
   1  -1  10  521.99   24.54
  -1   1  -9  606.34   43.45
  -1   1  -9  631.37   43.64
  -1   1  -8  188.36   22.69
  -1   1  -7  865.87   47.29
  -1   1  -7  864.71   45.18
  -1   1  -6 1051.92   47.82
  -1   1  -6 1034.19   45.79
  -1   1  -5  796.68   37.23
  -1   1  -5  722.91   34.96
  -1   1  -4  629.61   29.65
  -1   1  -4  629.11   28.96
  -1   1  -3 1863.07   42.12
  -1   1  -3 1800.54   45.78
   1  -1   3 1912.18   35.82
   1  -1   2  354.57   16.24
  -1   1  -2  359.57   14.41
   1  -1   1 2769.76   43.27
   1  -1   1 2660.73   28.48
   1  -1   0  805.49   16.85
   1  -1   0  782.33   25.21
   1  -1   0  806.28   22.10
   1  -1  -1    1.72    1.03
   1  -1  -1    1.37    0.75
   1  -1  -2 2063.77   35.40
   1  -1  -2 1956.44   41.58
   1  -1  -3 1251.58   39.73
   1  -1  -3 1210.86   28.42
   1  -1  -4 1157.11   29.54
   1  -1  -4 1196.35   44.42
   1  -1  -4 1132.37   41.73
   1  -1  -5  752.44   37.49
   1  -1  -5  727.50   24.78
   1  -1  -6    4.60    3.38
   1  -1  -6    2.67    1.56
   1  -1  -7  157.93   20.35
   1  -1  -8    3.18    3.65
   1  -1  -9   63.32   15.03
   1  -1 -10   44.38    6.77
   1  -1 -11   51.51    7.61
   1  -1 -12    7.15    3.11
  -1   1  12   12.26    3.83
   1  -1 -13  124.92   11.40
  -1   1  13  136.44   12.09
  -1   1  14   87.64    8.74
   1  -1 -14   90.84    8.85
  -1   1  15   36.64    4.62
   1  -1 -15   38.30    4.85
   0  -2  16  149.01   10.00
   0   2 -16  138.41    8.04
   0  -2  15   18.82    4.15
   0  -2  14   17.76    4.61
   0  -2  13  658.55   28.76
   0  -2  12   64.87    9.09
   0  -2  11  199.90   15.75
   0   2 -10  159.36   25.17
   0   2  -9  130.38   21.60
   0   2  -8  122.56   16.19
   0   2  -8  148.46   21.93
   0   2  -7   37.98   10.16
   0   2  -7   20.50    6.14
   0   2  -6  442.25   30.35
   0   2  -6  426.51   26.13
   0   2  -5    0.84    0.48
   0  -2   5    1.32    1.18
   0   2  -5    2.10    1.73
   0   2  -4  352.96   21.58
   0  -2   4  391.55   19.44
   0  -2   3 6048.95   65.01
   0  -2   3 5671.44   75.01
   0  -2   2 8108.67   77.50
   0  -2   2 7872.62   89.96
   0  -2   1  178.46   14.10
   0  -2   1  176.33    7.26
   0  -2   0    3.39    2.20
   0  -2   0    2.60    1.27
   0  -2  -1  134.65   12.22
   0  -2  -1  120.09   12.85
   0  -2  -2  140.87   14.01
   0  -2  -2  131.51   13.58
   0  -2  -2  141.01   14.74
   0  -2  -3   18.41    5.30
   0  -2  -3   10.00    4.25
   0  -2  -4  233.30   22.34
   0  -2  -4  236.35   21.33
   0  -2  -5 1499.96   61.86
   0  -2  -5 1401.34   55.36
   0  -2  -6  273.93   28.26
   0  -2  -6  278.44   25.64
   0  -2  -7  545.89   43.15
   0  -2  -8   82.38   17.70
   0  -2  -9  223.44   16.13
   0  -2 -10   69.02    8.85
   0  -2 -11    2.40    1.65
   0  -2 -12  139.76   11.59
   0  -2 -13   11.57    2.94
   0   2  13   12.66    3.32
   0  -2 -14  185.41   10.11
   0   2  14  184.44   10.18
  -1  -3  16   95.29    8.08
  -1  -3  15  277.13   16.11
  -1  -3  14  458.62   22.79
  -1  -3  13  109.79   11.63
  -1  -3  12   58.92    8.69
  -1  -3  11  178.83   14.95
  -1  -3  10  134.16   12.62
   1   3  -9  467.75   42.59
   1   3  -8  429.61   36.92
   1   3  -7   63.69   13.21
   1   3  -6  578.86   37.07
  -1  -3   5   22.92    5.91
  -1  -3   4 1139.90   43.99
  -1  -3   4 1028.45   44.52
  -1  -3   3    6.00    3.57
  -1  -3   3    4.72    3.18
  -1  -3   2 2604.60   70.05
  -1  -3   2 2813.67   73.00
  -1  -3   1  386.78   28.45
  -1  -3   0  226.06   20.06
  -1  -3   0  218.36   22.35
  -1  -3  -1   72.21   11.80
  -1  -3  -1   64.29   12.51
  -1  -3  -2   73.81   12.83
  -1  -3  -2   65.75   13.27
  -1  -3  -3   -2.77    2.83
  -1  -3  -4   20.59    7.83
  -1  -3  -4   14.79    6.77
  -1  -3  -5   35.56   11.19
  -1  -3  -5   38.87   11.85
  -1  -3  -6   97.97   19.23
  -1  -3  -6   94.39   10.11
   1   3   6   94.95   10.24
  -1  -3  -7  135.94   12.48
   1   3   7  127.47   12.19
   1   3   8    0.91    0.48
  -1  -3  -8    0.09    1.63
  -1  -3  -9  163.97   13.80
  -1  -3 -10   87.14    9.11
  -1  -3 -11   15.28    3.41
  -1  -3 -12  116.59    8.35
  -2  -4  16   19.78    3.20
  -2  -4  15  192.18   12.20
  -2  -4  14   88.47    9.36
  -2  -4  13   57.48    7.98
  -2  -4  12   58.10    8.43
  -2  -4  11  363.45   21.42
  -2  -4  10  411.40   22.75
  -2  -4   9  203.43   15.79
  -2  -4   8   31.68    6.11
  -2  -4   7  178.92   13.95
  -2  -4   6   64.21   14.81
  -2  -4   5  318.98   32.37
  -2  -4   4  934.32   51.59
  -2  -4   4  701.40   47.09
  -2  -4   3   11.87    5.91
  -2  -4   2  184.01   24.53
  -2  -4   1  416.75   34.21
  -2  -4   1  427.93   38.71
  -2  -4   0   60.70   13.42
  -2  -4   0   55.03   14.27
  -2  -4  -1  106.57   18.17
   2   4   1  119.47   11.13
  -2  -4  -2  134.22   12.04
   2   4   2  124.40   11.68
   2   4   3   28.15    5.77
  -2  -4  -3   27.99    5.59
  -2  -4  -4    2.33    1.20
   2   4   4    6.61    3.52
  -2  -4  -5    5.62    2.13
   2   4   5    7.87    2.88
   2   4   6   64.58    8.68
  -2  -4  -6   52.61    7.65
  -2  -4  -7   11.70    3.34
   2   4   7   12.51    3.44
   2   4   8   30.50    5.06
  -2  -4  -9    5.32    1.79
  -2  -4 -10  143.56    8.06
  -3  -5  14   17.72    3.28
  -3  -5  13   64.67    7.36
  -3  -5  12   59.28    7.66
  -3  -5  11  149.94   12.85
  -3  -5  10  338.83   20.13
  -3  -5   9   73.72    9.57
  -3  -5   8   -0.19    0.97
  -3  -5   7   44.42    7.52
  -3  -5   6   16.98    4.44
   3   5  -5    1.20    1.60
   3   5  -4    9.20    3.26
   3   5  -3    1.09    0.91
   3   5  -2    2.09    1.44
   3   5  -1   10.18    3.47
   3   5   0   -1.21    1.92
  -3  -5  -1    1.29    0.83
   3   5   1    3.21    2.05
  -3  -5  -2   -0.05    0.54
   3   5   2    0.77    0.92
   3   5   3    2.09    0.07
  -3  -5  -3    3.28    1.76
   3   5   4   79.60    8.92
  -3  -5  -4   84.86    8.35
   3   5   5    1.27    1.18
   3   5   6  306.48   13.51
   4   6 -10   30.99    4.20
   4   6  -9   30.97    4.63
   4   6  -8   22.86    4.24
   4   6  -7    1.79    1.49
   4   6  -6   10.60    3.13
   4   6  -5   32.46    5.46
   4   6  -4   81.79    8.67
   4   6  -3    3.91    1.90
   4   6  -2   53.19    6.82
   4   6  -1   43.08    5.96
   4   6   0    0.93    0.72
   4   6   1   26.34    3.96
   6   3   3   23.93    4.10
   6   3   3   25.59    4.26
   6   3   2   -0.26    0.64
   6   3   2   -1.29    1.55
   6   3   1    0.29    0.44
   6   3   1    1.70    1.35
   6   3   0    7.63    2.67
   6   3   0    6.39    2.56
   6   3  -1    3.48    2.08
   6   3  -1    4.83    2.44
   6   3  -2    0.63    0.82
   6   3  -3   -1.28    1.48
   6   3  -4    1.05    0.71
   6   3  -5   72.47    8.88
   6   3  -6   58.03    7.81
   6   3  -7   34.81    5.87
   6   3  -8   72.43    8.51
   6   3  -9   -0.13    1.06
   6   3 -10  126.13   10.26
   6   3 -11   61.53    6.67
   6   3 -12  132.38    8.76
   5   2   8   53.54    5.82
   5   2   7   79.36    8.16
   5   2   6   55.74    7.64
   5   2   6   54.43    7.32
   5   2   5    0.49    1.09
   5   2   5   -0.81    1.39
   5   2   4    3.57    1.99
   5   2   4    3.37    1.78
   5   2   3   16.36    4.47
   5   2   3   10.42    3.65
   5   2   2   37.37    7.08
   5   2   2   37.16    7.05
   5   2   1    3.11    1.54
   5   2   1   -0.21    0.91
   5   2   0  127.44   12.74
   5   2   0  108.78   10.99
   5   2  -1  142.49   13.20
   5   2  -1  154.53   12.98
   5   2  -2   42.87    6.79
   5   2  -3   -1.00    1.73
   5   2  -4   39.37    6.45
   5   2  -5  585.03   25.21
   5   2  -5  568.53   24.77
   5   2  -6  140.89   12.43
   5   2  -7  116.36   11.49
   5   2  -8 1832.76   45.87
   5   2  -9  368.65   20.69
   5   2 -10    2.77    1.78
   5   2 -11    1.74    1.07
   5   2 -12   66.55    8.10
   5   2 -13   15.60    3.59
   5   2 -14   54.40    6.08
   5   2 -15   36.07    4.09
   4   1  11    5.10    1.68
   4   1  10  116.61   10.05
   4   1   9   10.20    3.35
   4   1   8   36.57    6.48
   4   1   7    4.61    2.11
   4   1   7    7.58    3.14
   4   1   6   57.83    8.62
   4   1   6   63.73    9.43
   4   1   5   21.79    5.28
   4   1   5   14.04    4.21
   4   1   4  152.16   13.44
   4   1   4  134.18   12.88
   4   1   3    3.52    3.51
   4   1   2   51.59   13.79
   4   1   1   50.93   13.29
   4   1   0   21.54    8.42
   4   1  -1   12.54    6.32
   4   1  -2  541.70   42.87
   4   1  -3   91.16   17.62
   4   1  -4   42.13   11.65
   4   1  -4   49.55   11.25
   4   1  -5  177.54   23.98
   4   1  -5  158.99   21.30
   4   1  -6 1457.73   67.43
   4   1  -6 1265.22   63.99
   4   1  -7  982.22   59.91
   4   1  -8 1043.30   66.95
   4   1  -8 1093.93   33.17
   4   1  -9   61.81    8.24
   4   1 -10  197.74   15.11
   4   1 -11   10.29    3.17
   4   1 -12  133.67   12.50
   4   1 -13   23.20    4.97
   4   1 -14  172.86   12.59
   4   1 -15  140.16    9.96
   4   1 -16    5.35    1.50
   3   0  13   21.07    3.66
   3   0  12   83.23    8.60
   3   0  11   41.43    6.75
   3   0  11   40.71    6.24
   3   0  10  195.11   15.46
   3   0   9    9.81    3.48
   3   0   8   60.19    8.60
   3   0   7   70.44    9.09
   3   0   7   78.79   10.01
  -3   0  -6   34.75   11.00
  -3   0  -5    3.01    2.67
   3   0   4  142.35   17.59
  -3   0  -4  130.63   19.33
   3   0   3    0.42    0.90
  -3   0  -3    2.26    3.36
   3   0   2    5.81    3.52
  -3   0  -2    1.99    1.24
  -3   0  -1  832.21   39.22
   3   0   1  812.72   41.60
   3   0   0  432.20   30.09
  -3   0   0  454.39   26.66
   3   0  -1 1403.38   54.08
  -3   0   1 1596.05   44.90
  -3   0   2  372.10   17.58
   3   0  -2  376.62   27.58
   3   0  -3   74.10   12.13
   3   0  -3   64.11    9.79
   3   0  -4  246.09   20.18
   3   0  -4  278.19   23.16
   3   0  -4  285.81   22.49
   3   0  -5    2.57    2.16
   3   0  -5    1.20    0.16
   3   0  -5    2.00    2.28
   3   0  -6  660.61   42.77
   3   0  -6  669.96   36.91
   3   0  -7  914.67   55.56
   3   0  -7  801.06   42.83
   3   0  -8  103.75   16.26
   3   0  -8   88.37   18.45
   3   0  -9   38.28   12.49
   3   0  -9   29.41    8.80
   3   0 -10  442.29   22.11
   3   0 -11  254.84   17.40
   3   0 -12  166.86   14.24
   3   0 -13    0.17    1.13
   3   0 -14   69.45    8.38
   3   0 -15    3.92    1.58
   3   0 -16   20.62    3.34
   2  -1  15    0.53    0.21
   2  -1  14  108.68    9.30
   2  -1  13   20.56    4.47
   2  -1  12    5.28    2.58
   2  -1  11   58.95    8.20
   2  -1  11   57.06    8.37
   2  -1  10  212.47   16.28
   2  -1  10  217.27   16.04
   2  -1   9   23.10    5.16
  -2   1  -8   41.88   11.64
  -2   1  -7 1048.66   56.19
  -2   1  -6   36.25    9.68
  -2   1  -5  167.22   19.67
  -2   1  -4  292.07   24.11
   2  -1   4  292.50   18.87
  -2   1  -3  283.39   21.85
   2  -1   3  301.65   19.45
   2  -1   2 1667.19   46.29
  -2   1  -2 1884.48   51.14
  -2   1  -1  374.38   20.87
   2  -1   1  385.66   21.97
  -2   1   0  382.91   19.13
   2  -1   0  373.01   21.80
   2  -1  -1  536.44   17.24
   2  -1  -1  484.78   24.92
  -2   1   1  506.39   19.20
   2  -1  -2 1409.56   42.67
   2  -1  -2 1253.29   34.69
   2  -1  -3  427.27   24.63
   2  -1  -3  409.19   23.60
   2  -1  -3  407.71   22.09
   2  -1  -4  575.06   28.68
   2  -1  -4  474.52   28.43
   2  -1  -5 1345.50   53.28
   2  -1  -5 1179.01   47.41
   2  -1  -6   39.63    9.89
   2  -1  -6   38.80    9.30
   2  -1  -7  983.77   54.53
   2  -1  -7  856.92   47.16
   2  -1  -8  143.85   22.30
   2  -1  -8  114.13   18.84
   2  -1  -9  191.95   25.87
   2  -1 -10  612.47   26.10
   2  -1 -11  814.76   31.03
   2  -1 -12  146.30   13.01
   2  -1 -13   -0.32    1.08
   2  -1 -14   28.10    5.10
   2  -1 -15    6.68    1.94
   1  -2  16    8.47    2.09
   1  -2  15   57.38    6.89
   1  -2  14  190.35   14.19
   1  -2  13    2.59    1.89
   1  -2  12    0.83    1.13
   1  -2  12   -0.20    0.47
   1  -2  11   96.10   10.88
   1  -2  11  107.38   11.22
   1  -2  10  131.32   12.21
   1  -2  10  123.75   11.96
  -1   2  -9  213.85   26.59
  -1   2  -9  201.41   24.89
  -1   2  -8  111.28   17.07
  -1   2  -8  115.14   18.21
  -1   2  -7   70.24   12.69
  -1   2  -7   84.30   14.58
  -1   2  -6  587.67   35.84
  -1   2  -6  565.65   33.95
  -1   2  -5   -0.04    1.74
  -1   2  -5    1.85    2.10
  -1   2  -4  907.32   34.01
   1  -2   3  248.04   16.93
  -1   2  -3  291.81   15.73
   1  -2   2 9999.00  107.04
   1  -2   1 5610.07   54.59
   1  -2   1 5486.88   75.91
   1  -2   0   84.16    7.16
   1  -2   0  102.32   10.98
   1  -2  -1  145.40   12.32
   1  -2  -1  152.75   13.76
   1  -2  -2 1270.75   39.98
   1  -2  -2 1297.75   40.27
   1  -2  -3    5.92    3.24
   1  -2  -3    3.83    2.85
   1  -2  -4   61.32   10.84
   1  -2  -4   53.79    8.81
   1  -2  -5 1036.97   41.03
   1  -2  -5 1029.75   49.25
   1  -2  -6 1112.91   55.09
   1  -2  -7 1192.80   61.75
   1  -2  -8 1571.33   75.99
   1  -2  -9  312.62   18.38
   1  -2  -9  311.60   18.80
   1  -2 -10    4.38    2.20
   1  -2 -11   19.49    4.71
   1  -2 -12  161.38   13.13
  -1   2  13    4.60    2.03
   1  -2 -13    2.58    1.48
   1  -2 -14   45.13    5.62
   0  -3  16    2.27    1.33
   0  -3  15   14.90    3.71
   0  -3  14  276.75   17.64
   0  -3  13   75.62    9.70
   0  -3  12   56.36    8.23
   0  -3  12   48.96    7.88
   0  -3  11    1.84    1.20
   0  -3  11    3.58    2.20
   0  -3  10  107.28   11.13
   0   3 -10  111.41   21.52
   0  -3  10   92.76   10.49
   0   3  -9   55.29   14.76
   0   3  -8   72.99   15.85
   0   3  -8   70.81   13.02
   0   3  -7   36.05    9.51
   0  -3   6   81.51   11.10
   0   3  -6   83.99   13.35
   0   3  -5   21.81    6.42
   0  -3   5   20.74    5.54
   0  -3   4  403.28   24.54
   0  -3   4  324.37   23.72
   0  -3   4  368.78   20.84
   0  -3   3  410.40   26.56
   0  -3   3  477.75   24.26
   0  -3   3  499.11   28.28
   0  -3   2  487.81   28.84
   0  -3   2  488.27   28.72
   0  -3   1   76.70   11.76
   0  -3   0  357.71   26.43
   0  -3  -1   49.64    9.34
   0  -3  -1   57.13   10.80
   0  -3  -1   76.80   10.18
   0  -3  -2 1084.73   46.26
   0  -3  -2 1050.70   48.66
   0  -3  -2 1159.69   45.22
   0  -3  -3   46.53   10.54
   0  -3  -3   53.10   10.70
   0  -3  -4   15.79    6.50
   0  -3  -4   25.61    8.06
   0  -3  -5  245.53   26.80
   0  -3  -5  247.70   27.46
   0  -3  -6  505.75   42.44
   0  -3  -7  559.55   24.85
   0  -3  -8  232.53   16.55
   0  -3  -9    8.81    3.00
   0  -3 -10    0.57    1.06
   0  -3 -11    1.36    1.30
   0  -3 -12   24.37    4.38
   0  -3 -13    4.27    1.56
  -1  -4  16   80.02    6.82
  -1  -4  15   15.41    3.67
  -1  -4  14    0.56    0.97
  -1  -4  13   73.44    9.32
  -1  -4  12    0.57    1.41
  -1  -4  11    1.75    1.13
  -1  -4  10  381.40   21.87
  -1  -4   9  218.22   15.99
  -1  -4   8    1.63    0.56
   1   4  -8   -0.33    1.06
  -1  -4   7   59.66   13.59
   1   4  -7   53.11   13.03
   1   4  -6  341.10   31.65
  -1  -4   6  315.54   30.94
  -1  -4   5  403.68   31.01
  -1  -4   5  370.59   32.94
  -1  -4   4  149.05   19.27
  -1  -4   4  174.76   22.01
  -1  -4   3  279.01   27.67
  -1  -4   3  286.43   27.44
  -1  -4   2  264.65   27.18
  -1  -4   1  405.78   34.66
  -1  -4   1  326.17   29.16
  -1  -4   0  330.68   29.39
  -1  -4   0  358.91   34.10
  -1  -4  -1 1499.81   65.18
  -1  -4  -1 1579.90   73.21
  -1  -4  -2  382.41   34.14
  -1  -4  -2  336.15   35.14
  -1  -4  -3  164.58   25.22
  -1  -4  -4  133.35   12.21
   1   4   4  141.80   12.38
  -1  -4  -5    1.32    1.16
   1   4   5    2.47    1.35
  -1  -4  -6  163.85   14.01
  -1  -4  -7  376.77   20.99
  -1  -4  -8   -0.78    1.07
  -1  -4 -10    2.79    1.36
  -1  -4 -11   32.90    4.10
  -2  -5  15    2.00    1.00
  -2  -5  14   38.49    5.50
  -2  -5  13   -0.55    0.70
  -2  -5  12  158.23   13.37
  -2  -5  11    3.18    1.76
  -2  -5  10   51.42    8.01
  -2  -5   9   40.79    7.16
  -2  -5   8  105.32   11.53
  -2  -5   7   98.42   11.19
  -2  -5   6  469.96   24.21
  -2  -5   6  512.07   24.77
  -2  -5   5  148.96   13.44
  -2  -5   5  130.56   12.55
  -2  -5   4  200.50   15.51
  -2  -5   4  191.85   15.43
  -2  -5   3   66.11    9.11
   2   5  -3   68.15    8.73
   2   5  -2  458.05   22.68
  -2  -5   2  466.47   24.42
   2   5  -1  190.22   14.68
  -2  -5   0  414.85   22.20
   2   5   0  381.94   21.19
   2   5   1  485.95   24.10
  -2  -5  -1  468.80   23.74
  -2  -5  -2  292.64   18.66
   2   5   2  279.79   18.60
  -2  -5  -3   64.40    8.62
   2   5   3   67.94    9.07
   2   5   4  203.33   15.29
  -2  -5  -4  198.41   14.85
  -2  -5  -5   15.40    3.88
   2   5   5   17.22    4.24
  -2  -5  -6   17.94    3.80
   2   5   6   21.86    4.29
  -2  -5  -7    9.47    2.68
  -2  -5  -8   41.35    4.68
   3   6 -12  135.19    8.97
   3   6 -11   80.87    7.94
   3   6 -10   10.86    3.22
   3   6  -9   34.65    5.67
   3   6  -8    6.23    2.46
   3   6  -7   28.67    5.50
   3   6  -6  227.86   15.86
   3   6  -5    3.75    1.47
  -3  -6   4  150.94   12.26
   3   6  -4  154.49   13.25
  -3  -6   3   25.08    4.86
   3   6  -3   25.98    5.43
  -3  -6   2  258.64   15.82
   3   6  -2  264.01   17.11
   3   6  -1  386.32   20.59
  -3  -6   1  378.07   18.65
   3   6   0   29.43    5.42
   3   6   1   18.92    4.07
   3   6   2  110.93    9.65
   3   6   3   13.88    2.97
   7   3  -1   72.97    7.08
   7   3  -2    5.74    1.94
   7   3  -3  129.86   10.26
   7   3  -4   17.05    3.52
   7   3  -5   38.46    5.33
   7   3  -6    3.50    1.49
   7   3  -6    0.68    0.47
   7   3  -7    1.39    1.14
   7   3  -7    4.12    1.68
   7   3  -8   15.00    3.06
   7   3  -9    6.32    1.92
   7   3  -9    8.01    2.08
   6   2   6    4.20    1.45
   6   2   5  281.84   14.29
   6   2   4    7.84    2.59
   6   2   4    6.28    2.33
   6   2   3  203.69   14.20
   6   2   3  190.59   14.60
   6   2   2   13.08    3.58
   6   2   2   13.86    4.00
   6   2   1  212.09   16.15
   6   2   1  204.92   15.32
   6   2   0   36.20    6.38
   6   2  -1   32.22    6.12
   6   2  -2   67.08    8.73
   6   2  -3  468.34   23.30
   6   2  -4  108.29   11.19
   6   2  -5   55.79    7.96
   6   2  -6   31.99    6.10
   6   2  -7  120.90   11.57
   6   2  -8    1.75    0.68
   6   2  -8   -0.04    0.97
   6   2  -9   39.47    6.28
   6   2  -9   34.17    5.89
   6   2 -10   49.69    6.90
   6   2 -10   58.13    7.46
   6   2 -11   -0.03    0.63
   6   2 -11    0.65    0.61
   6   2 -12    6.86    2.24
   6   2 -12    8.38    2.47
   6   2 -13    2.64    1.17
   6   2 -13    2.29    1.06
   5   1   9  303.40   14.63
   5   1   8    0.62    0.96
   5   1   7  203.34   14.76
   5   1   6   10.26    3.54
   5   1   6   10.55    3.59
   5   1   5   87.17   10.42
   5   1   5   90.96   11.04
   5   1   4  190.37   16.22
   5   1   4  185.57   15.69
   5   1   3  331.37   20.77
   5   1   3  297.60   19.80
   5   1   2    0.72    1.64
   5   1   2    0.36    0.51
   5   1   1  148.24   13.36
   5   1   1  145.67   12.52
   5   1   0    6.04    2.26
   5   1  -1  137.33   11.56
   5   1  -2   12.43    3.35
   5   1  -3  364.62   18.69
   5   1  -4   70.39    8.15
   5   1  -4   62.48    7.75
   5   1  -5    4.37    1.93
   5   1  -6    1.13    0.82
   5   1  -7  196.48   14.49
   5   1  -8  357.24   20.08
   5   1  -9    5.03    2.40
   5   1 -10  153.24   13.36
   5   1 -11  132.26   12.31
   5   1 -12   65.70    8.35
   5   1 -13  142.19   11.49
   5   1 -14    4.26    1.66
   5   1 -15   52.86    5.33
   4   0  12  131.59    8.11
   4   0  11  272.98   14.17
   4   0  11  304.24   16.11
   4   0  10    4.84    2.29
   4   0   9  590.97   26.52
   4   0   8   70.92    9.42
   4   0   7    0.69    0.71
   4   0   7    1.82    1.55
   4   0   6  427.45   24.10
   4   0   6  424.92   23.07
   4   0   5  944.65   34.14
   4   0   5  913.83   33.05
  -4   0  -4   41.87   12.47
  -4   0  -3   32.63   10.52
   4   0   3   33.62    9.93
  -4   0  -2   14.40    6.91
   4   0   2    9.19    5.38
  -4   0  -1   23.69    7.99
   4   0   1   15.29    6.43
   4   0   0  882.11   51.43
  -4   0   0 1139.90   50.48
   4   0  -1   29.24    9.44
   4   0  -2   40.03   10.71
   4   0  -3  446.41   35.72
   4   0  -4   82.69   15.49
   4   0  -5   49.46   11.32
   4   0  -5   46.37   11.55
   4   0  -6   26.53    9.19
   4   0  -6   21.91    7.90
   4   0  -7   11.51    6.56
   4   0  -8   55.26   12.98
   4   0  -8   38.76   12.86
   4   0  -9  275.60   17.48
   4   0 -10  106.26   11.06
   4   0 -11  547.94   25.31
   4   0 -12    2.34    1.82
   4   0 -13   70.74    8.70
   4   0 -14    9.17    2.81
   4   0 -15  143.27    9.92
   4   0 -16    3.83    1.21
   3  -1  14    1.57    1.12
   3  -1  13  167.94   11.28
   3  -1  12   12.65    3.37
   3  -1  12   15.01    3.76
   3  -1  11  384.52   21.29
   3  -1  11  391.01   21.14
   3  -1  10    7.66    2.83
   3  -1   9  477.88   24.77
   3  -1   8   17.57    4.51
  -3   1  -7 1245.19   67.25
  -3   1  -6   37.12   10.80
  -3   1  -5 1660.62   70.99
  -3   1  -4   15.89    6.15
   3  -1   4   21.11    6.34
  -3   1  -3   58.24   11.87
   3  -1   3   47.88    9.61
   3  -1   2    4.66    3.65
  -3   1  -2    0.12    1.18
   3  -1   1  139.58   16.52
  -3   1  -1  143.52   15.76
   3  -1   0  332.79   25.27
  -3   1   0  327.43   21.91
   3  -1  -1  320.20   25.06
  -3   1   1  318.72   19.26
   3  -1  -2 1274.12   37.28
  -3   1   2 1237.08   31.91
   3  -1  -2 1304.14   50.47
   3  -1  -2 1219.54   37.71
   3  -1  -3  544.60   30.15
   3  -1  -3  564.43   29.61
   3  -1  -3  609.17   34.61
   3  -1  -3  553.09   24.92
   3  -1  -4  256.09   22.87
   3  -1  -4  251.15   21.35
   3  -1  -4  275.69   23.31
   3  -1  -5  113.07   15.82
   3  -1  -5   78.89   13.60
   3  -1  -5   77.33   12.38
   3  -1  -6    0.61    0.69
   3  -1  -6   -2.86    2.77
   3  -1  -7   52.77   11.75
   3  -1  -7   59.75   13.68
   3  -1  -8    4.37    3.50
   3  -1  -8    8.71    5.54
   3  -1  -9  158.50   22.57
   3  -1  -9  229.14   30.72
   3  -1 -10   36.32    6.36
   3  -1 -11  289.97   18.57
   3  -1 -12   43.28    7.14
   3  -1 -13   96.81   10.24
   3  -1 -14    9.81    3.11
   3  -1 -14   11.49    3.14
   3  -1 -15  276.04   13.65
   2  -2  15   17.83    3.30
   2  -2  14  109.16    9.63
   2  -2  13  379.80   19.04
   2  -2  13  374.24   19.88
   2  -2  12   70.25    8.94
   2  -2  12   52.04    7.81
   2  -2  11  227.95   16.89
   2  -2  11  233.18   16.78
   2  -2  10    1.86    0.56
   2  -2  10    0.80    0.48
  -2   2  -9   98.38   19.04
   2  -2   9  110.15   11.20
   2  -2   9  118.61   11.84
  -2   2  -8   17.18    7.55
  -2   2  -7 2373.75   83.59
  -2   2  -6   19.38    7.05
  -2   2  -5 1413.98   56.37
  -2   2  -4  609.39   35.24
  -2   2  -3  187.18   18.34
   2  -2   2  181.07   11.28
   2  -2   1   26.30    5.99
   2  -2   0  132.18   13.52
   2  -2   0  134.55   11.91
   2  -2  -1   80.65    9.53
   2  -2  -1   72.04    9.51
   2  -2  -1   81.02   10.19
   2  -2  -2    8.48    3.57
   2  -2  -2    7.21    2.88
   2  -2  -2    6.67    2.85
   2  -2  -3  318.42   20.06
   2  -2  -3  334.74   22.46
   2  -2  -4  177.08   18.66
   2  -2  -4  145.84   13.73
   2  -2  -5  215.84   22.16
   2  -2  -6   57.57   12.37
   2  -2  -7   23.14    8.16
   2  -2  -8  101.20   19.05
   2  -2  -9  511.93   23.48
   2  -2 -10  811.58   31.03
   2  -2 -11   29.37    5.97
   2  -2 -12   -1.02    1.86
   2  -2 -13  337.37   18.20
   2  -2 -14  104.49    8.89
   2  -2 -15  263.55   11.67
   2  -2 -15  253.60   10.85
   1  -3  16    5.15    1.63
   1  -3  15    4.94    1.78
   1  -3  14   21.91    4.35
   1  -3  14   21.14    4.62
   1  -3  13  232.47   16.01
   1  -3  13  183.85   14.69
   1  -3  12  347.17   20.65
   1  -3  12  295.01   19.25
   1  -3  11  670.11   29.02
   1  -3  11  593.27   27.32
   1  -3  10    5.88    2.48
   1  -3  10    5.26    2.54
  -1   3  -9  325.12   31.99
  -1   3  -8  102.37   17.20
  -1   3  -7  242.55   25.06
  -1   3  -6    5.24    3.08
   1  -3   5  195.28   18.44
  -1   3  -5  249.72   20.19
   1  -3   4  550.29   30.76
   1  -3   4  529.67   29.08
  -1   3  -4  564.85   27.26
   1  -3   3   18.24    5.37
   1  -3   3   16.61    5.17
   1  -3   3   17.77    4.94
   1  -3   2   43.97    8.45
   1  -3   2   34.79    7.08
   1  -3   2   38.82    7.72
   1  -3   1  371.66   25.39
   1  -3   1  358.04   23.08
   1  -3   1  393.32   15.94
   1  -3   0    1.36    0.61
   1  -3   0    3.23    1.71
   1  -3   0    3.59    2.18
   1  -3  -1  583.96   30.81
   1  -3  -1  573.63   32.89
   1  -3  -1  619.42   27.97
   1  -3  -2  216.08   19.94
   1  -3  -2  204.77   20.19
   1  -3  -2  198.46   17.81
   1  -3  -3  554.24   33.22
   1  -3  -3  471.52   32.27
   1  -3  -4  105.68   15.75
   1  -3  -4  130.42   17.62
   1  -3  -5  263.68   27.35
   1  -3  -5  275.44   26.34
   1  -3  -6   19.69    8.24
   1  -3  -7   61.98   15.34
   1  -3  -8  882.67   31.58
   1  -3  -9   67.11    9.08
   1  -3 -10  117.95   11.64
   1  -3 -11  949.68   31.95
   1  -3 -12    2.89    1.43
   1  -3 -13  347.61   15.71
   1  -3 -14   58.37    5.09
   0  -4  16  136.76    8.69
   0  -4  15  310.16   15.81
   0  -4  14   45.93    6.80
   0  -4  13   98.15   10.72
   0  -4  12  191.68   15.45
   0  -4  11  922.17   33.98
   0  -4  10   10.91    3.64
   0  -4  10   12.28    3.84
   0  -4   9  233.09   16.90
   0  -4   9  260.73   17.23
   0   4  -8    2.07    2.62
   0  -4   7   34.73    9.73
   0   4  -7   34.96   10.02
   0  -4   6   85.29   13.83
   0  -4   6   79.53   14.83
   0   4  -6   87.76   14.74
   0  -4   5 1093.68   54.20
   0  -4   5 1349.41   54.38
   0  -4   4  117.64   16.34
   0  -4   4  118.80   17.28
   0  -4   3   30.05    9.19
   0  -4   3   25.41    7.74
   0  -4   2  106.44   16.61
   0  -4   1  192.40   22.76
   0  -4   0   17.51    6.19
   0  -4   0   14.37    6.30
   0  -4  -1  473.31   34.72
   0  -4  -1  471.18   37.59
   0  -4  -2   86.01   15.44
   0  -4  -2   83.36   16.27
   0  -4  -3   52.30   13.59
   0  -4  -4   32.37   10.42
   0  -4  -5  199.27   14.86
   0  -4  -6    7.82    2.88
   0  -4  -7  126.55   12.22
   0  -4  -8  253.58   17.41
   0  -4  -9   91.11   10.20
   0  -4 -10  109.47    9.99
   0  -4 -11  465.37   18.27
   0  -4 -12   13.69    2.61
  -1  -5  15  188.37   11.08
  -1  -5  14    7.93    2.34
  -1  -5  13   43.27    6.73
  -1  -5  12    2.00    1.32
  -1  -5  11  143.91   13.30
  -1  -5  10   12.33    4.02
  -1  -5   9  119.62   12.24
  -1  -5   8    0.36    1.32
  -1  -5   8    2.82    2.05
  -1  -5   7   20.52    4.92
  -1  -5   7   17.22    4.42
  -1  -5   6   29.07    5.78
  -1  -5   6   23.28    5.08
  -1  -5   5  102.83   10.76
  -1  -5   5   91.45    9.99
  -1  -5   4   54.60   13.78
  -1  -5   4   56.94    8.02
  -1  -5   4   59.69    7.97
  -1  -5   3    5.18    4.24
  -1  -5   3    6.52    2.70
  -1  -5   3    5.25    2.22
  -1  -5   2   30.13    5.84
   1   5  -1  246.14   15.73
  -1  -5   1  224.94   16.18
   1   5   0  148.65   12.29
  -1  -5   0  121.29   11.94
   1   5   1   55.50    7.70
  -1  -5  -1   51.85    7.58
  -1  -5  -2   18.96    4.81
   1   5   2   25.97    5.42
  -1  -5  -3   62.21    8.75
   1   5   3   61.07    8.42
  -1  -5  -4  206.11   15.87
  -1  -5  -5  150.18   13.27
  -1  -5  -6   26.17    5.45
  -1  -5  -7  218.65   14.75
  -1  -5  -8   56.17    6.83
  -1  -5  -9   84.32    7.07
  -2  -6  13   42.66    5.55
  -2  -6  12    4.03    1.64
  -2  -6  11   -0.76    0.91
  -2  -6  10    4.60    2.50
  -2  -6   9    6.86    2.63
  -2  -6   8    0.29    1.31
  -2  -6   7  176.10   14.48
  -2  -6   7  148.80   13.68
  -2  -6   6   85.43   10.36
   2   6  -5   35.28    6.50
  -2  -6   5   41.25    7.20
   2   6  -4   85.04   10.02
   2   6  -3  103.04   10.99
  -2  -6   2    2.99    2.35
   2   6  -2    5.12    2.58
   2   6  -1  362.64   20.42
  -2  -6   1  337.24   19.85
  -2  -6   0  205.08   15.28
   2   6   0  202.12   15.18
  -2  -6  -1   13.91    3.83
   2   6   1   15.55    4.26
  -2  -6  -2   14.01    3.88
   2   6   2   13.45    3.85
  -2  -6  -3  312.75   16.87
   2   6   3  321.31   17.11
   2   6   4   83.69    7.79
  -2  -6  -4   95.68    8.65
  -2  -6  -5  164.97   10.15
   3   7  -9   -0.39    0.47
   3   7  -8   -1.22    0.99
   3   7  -7    4.15    1.67
   3   7  -6   -1.12    1.16
   3   7  -5    1.28    1.14
   3   7  -4   26.79    4.51
   3   7  -3   61.50    6.76
   3   7  -2   19.29    3.67
   3   7  -1    8.85    2.31
   7   2   2  102.80    8.82
   7   2   1    9.34    2.70
   7   2   0   11.58    3.43
   7   2  -1    2.98    1.37
   7   2  -2   50.46    6.93
   7   2  -3    3.85    1.81
   7   2  -4  205.13   13.20
   7   2  -4  216.53   14.43
   7   2  -5   14.54    3.76
   7   2  -6  114.48   10.20
   7   2  -7   36.42    5.66
   7   2  -8   69.39    7.49
   7   2  -9    5.11    1.68
   7   2 -10   39.01    4.84
   7   2 -11    8.77    2.16
   6   1   7    0.81    0.69
   6   1   6    0.29    0.58
   6   1   5   -1.72    1.67
   6   1   5    1.01    0.91
   6   1   4  130.58   12.86
   6   1   4  136.83   12.03
   6   1   3    2.55    2.03
   6   1   3    1.92    1.50
   6   1   2  207.58   16.73
   6   1   1    1.35    1.15
   6   1   0  201.34   15.27
   6   1  -1   -0.62    1.39
   6   1  -2  328.40   19.32
   6   1  -3   11.43    3.48
   6   1  -4  503.98   23.84
   6   1  -5    6.85    2.79
   6   1  -6   51.83    7.63
   6   1  -6   57.66    8.15
   6   1  -7   47.36    7.20
   6   1  -7   50.78    7.56
   6   1  -8  348.71   19.53
   6   1  -8  352.99   19.97
   6   1  -9   57.50    7.86
   6   1  -9   59.08    8.07
   6   1 -10  262.12   16.66
   6   1 -11   22.13    4.70
   6   1 -12  185.56   11.57
   6   1 -12  172.39   12.14
   6   1 -13   16.69    3.44
   6   1 -14    6.96    1.74
   5   0  10    5.30    1.78
   5   0  10    5.67    1.96
   5   0   9  130.56   10.86
   5   0   8  126.66   11.58
   5   0   7    0.92    0.14
   5   0   7    1.97    1.77
   5   0   6    1.29    1.23
   5   0   6    1.51    1.37
   5   0   5  367.68   22.77
   5   0   5  412.33   22.88
   5   0   4  324.02   21.02
   5   0   4  366.72   21.47
   5   0   3   66.91    9.15
   5   0   3   66.92    8.94
   5   0   2  349.27   19.11
   5   0   1   -5.19    4.48
   5   0   1    5.54    2.48
   5   0   0  143.28   23.88
   5   0  -1   16.59    7.96
   5   0  -2  231.21   30.25
   5   0  -3   17.32    8.34
   5   0  -4  283.73   33.46
   5   0  -5  502.39   44.67
   5   0  -6 1520.50   76.82
   5   0  -6 1529.22   37.21
   5   0  -6 1566.78   38.94
   5   0  -7  102.82    9.84
   5   0  -7  103.26   10.34
   5   0  -8   88.11    9.26
   5   0  -8   85.50    9.62
   5   0  -9   16.44    4.19
   5   0  -9   15.57    3.84
   5   0 -10  273.81   16.55
   5   0 -10  254.50   17.07
   5   0 -11  132.87   12.25
   5   0 -12   69.73    8.46
   5   0 -13   71.36    8.09
   5   0 -14    1.14    0.77
   5   0 -15   28.13    3.79
   4  -1  12   32.49    4.63
   4  -1  12   34.19    4.56
   4  -1  11   24.71    4.79
   4  -1  11   26.55    5.06
   4  -1  11   25.59    4.63
   4  -1  10    5.62    2.39
   4  -1   9   57.52    8.34
   4  -1   8  333.38   20.69
   4  -1   7   16.25    4.79
   4  -1   7   21.17    5.05
   4  -1   6  445.51   24.37
   4  -1   6  478.51   23.71
   4  -1   6  488.31   24.04
  -4   1  -5    8.38    5.50
  -4   1  -4  160.91   23.74
   4  -1   3    9.39    5.09
  -4   1  -3   18.19    7.58
  -4   1  -2   36.97   10.18
   4  -1   2   38.03   10.11
   4  -1   1  177.22   22.18
  -4   1  -1  167.76   20.23
   4  -1   0  432.24   34.78
  -4   1   0  544.27   33.75
   4  -1  -1  106.70   17.18
   4  -1  -2    8.25    5.03
   4  -1  -3   29.64    9.00
   4  -1  -4 1268.37   60.20
   4  -1  -5  112.68   17.29
   4  -1  -5  142.50   20.69
   4  -1  -6 1675.57   72.19
   4  -1  -6 1426.55   64.30
   4  -1  -7   -0.01    0.18
   4  -1  -8   81.79   16.40
   4  -1  -9   -3.59    1.95
   4  -1  -9   -1.98    1.45
   4  -1 -10   18.46    4.62
   4  -1 -10   21.54    4.94
   4  -1 -11   94.02   10.63
   4  -1 -11   89.21   10.18
   4  -1 -12   58.45    8.08
   4  -1 -12   51.20    7.50
   4  -1 -13    7.60    2.75
   4  -1 -14   66.86    7.35
   4  -1 -15    9.64    2.22
   4  -1 -15   10.42    2.11
   3  -2  14    8.37    2.17
   3  -2  13    0.84    0.38
   3  -2  13    2.88    1.48
   3  -2  12  148.84   12.55
   3  -2  12  165.40   13.01
   3  -2  11   29.73    5.95
   3  -2  11   29.29    5.72
   3  -2  10   87.18   10.65
   3  -2  10   89.35   10.61
   3  -2  10   86.98   10.11
   3  -2   9    0.81    1.25
   3  -2   8  386.89   21.45
  -3   2  -7   44.88   12.54
  -3   2  -6  848.13   52.96
  -3   2  -5   32.31    9.67
  -3   2  -4 1263.17   57.45
   3  -2   3  338.25   28.04
  -3   2  -3  333.53   27.70
   3  -2   2 1913.28   67.35
  -3   2  -2 2102.19   65.76
   3  -2   1   61.66   12.08
  -3   2  -1   62.20   10.72
   3  -2   0  909.10   46.63
  -3   2   0  888.99   38.36
   3  -2  -1  208.87   22.35
  -3   2   1  190.68   16.58
   3  -2  -1  177.33   17.30
   3  -2  -2  363.09   29.21
   3  -2  -2  375.15   25.38
   3  -2  -2  337.33   23.18
   3  -2  -3   -0.37    2.24
   3  -2  -3    1.15    1.65
   3  -2  -4 2932.61   77.16
   3  -2  -5  954.72   47.33
   3  -2  -6  755.64   44.05
   3  -2  -7  160.97   21.98
   3  -2  -8  313.34   32.25
   3  -2  -9    0.06    0.13
   3  -2 -10   -0.31    0.47
   3  -2 -11   14.06    4.23
   3  -2 -12   18.58    4.46
   3  -2 -13   12.30    3.29
   3  -2 -13   14.81    3.36
   3  -2 -14   -0.43    0.88
   3  -2 -14    0.50    0.79
   2  -3  15   17.14    3.15
   2  -3  14    0.96    0.66
   2  -3  14    1.79    1.10
   2  -3  13   45.90    6.84
   2  -3  13   50.30    7.18
   2  -3  12   28.02    5.67
   2  -3  12   28.00    5.62
   2  -3  11   14.78    4.26
   2  -3  11    9.84    3.64
   2  -3  10  136.29   13.22
   2  -3  10  119.80   11.94
   2  -3   9    3.84    1.90
   2  -3   9    3.64    1.68
   2  -3   9    4.53    2.34
  -2   3  -8  408.46   36.92
  -2   3  -7   42.43   11.41
  -2   3  -6  243.87   26.04
  -2   3  -5   23.01    8.04
   2  -3   4 2552.87   61.80
   2  -3   3  625.51   29.39
   2  -3   3  555.98   32.96
   2  -3   2 2680.34   70.79
   2  -3   2 2701.41   69.30
   2  -3   1 1164.24   38.33
   2  -3   1 1144.28   46.60
   2  -3   1 1168.18   45.28
   2  -3   0   96.71   11.50
   2  -3   0   90.73   12.87
   2  -3   0   87.02   10.12
   2  -3   0   93.91   12.82
   2  -3  -1  190.31   17.49
   2  -3  -1  189.42   18.66
   2  -3  -1  191.11   16.15
   2  -3  -1  182.85   18.47
   2  -3  -2  596.19   33.61
   2  -3  -2  685.02   32.87
   2  -3  -3   19.81    6.26
   2  -3  -3   19.77    5.93
   2  -3  -4  357.98   27.48
   2  -3  -5   61.35   13.05
   2  -3  -6   93.44   17.33
   2  -3  -7  187.69   26.16
   2  -3  -8  334.34   19.14
   2  -3  -8  312.57   18.52
   2  -3  -8  291.90   17.30
   2  -3  -9    2.10    0.91
   2  -3  -9    2.40    1.59
   2  -3 -10   94.32   10.42
   2  -3 -11    9.19    3.11
   2  -3 -12   12.50    3.53
   2  -3 -13    8.31    2.48
   2  -3 -14  128.73    8.18
   1  -4  15   29.20    4.41
   1  -4  14   40.92    6.22
   1  -4  13  127.69   11.94
   1  -4  13  120.00   11.35
   1  -4  12   15.26    4.24
   1  -4  12   12.29    3.86
   1  -4  11  108.01   11.99
   1  -4  11  117.45   11.96
   1  -4  10    1.16    0.97
   1  -4  10    1.02    0.98
   1  -4   9  383.77   21.60
   1  -4   9  399.64   22.29
   1  -4   9  349.17   19.94
  -1   4  -8  873.18   53.10
   1  -4   8  749.39   47.18
   1  -4   7    5.52    3.15
   1  -4   6  103.94   16.22
   1  -4   6   97.97   15.29
   1  -4   5 1447.42   60.65
   1  -4   5 1560.76   57.66
   1  -4   5 1619.05   61.53
   1  -4   4 5391.87  112.34
   1  -4   4 5208.54  111.63
   1  -4   3  874.69   45.24
   1  -4   3  940.93   46.85
   1  -4   3 1017.56   46.60
   1  -4   2   44.53    9.87
   1  -4   2   46.14   10.40
   1  -4   1  244.70   25.01
   1  -4   1  223.37   21.96
   1  -4   0   23.16    7.08
   1  -4   0   25.12    8.03
   1  -4  -1   -0.03    2.20
   1  -4  -1    0.22    0.77
   1  -4  -2    2.49    1.63
   1  -4  -2    6.17    4.18
   1  -4  -3   16.03    7.00
   1  -4  -3   16.36    6.31
   1  -4  -4  206.37   26.01
   1  -4  -4  220.56   25.31
   1  -4  -5  124.51   20.43
   1  -4  -6   60.47    7.48
   1  -4  -6   61.43    8.33
   1  -4  -7  108.61   11.44
   1  -4  -7  125.25   11.14
   1  -4  -8    5.83    2.76
   1  -4  -9    5.60    2.36
   1  -4  -9    3.97    0.96
   1  -4 -10   23.13    4.79
   1  -4 -11  111.41    9.75
   1  -4 -12   36.32    4.79
   0  -5  15   11.96    2.73
   0  -5  14   27.86    4.90
   0  -5  13   58.68    7.61
   0  -5  12   38.27    6.62
   0  -5  11    7.23    2.82
   0  -5  11   10.60    3.28
   0  -5  10  180.38   14.56
   0  -5  10  174.99   14.53
   0  -5   9  235.97   16.71
   0  -5   9  257.10   17.60
   0  -5   8 1132.74   36.44
   0  -5   8 1186.15   37.11
   0  -5   7   11.66    3.62
   0  -5   7   11.17    3.54
   0  -5   6 1306.50   37.88
   0  -5   5   31.15   10.40
   0  -5   5   25.43    8.73
   0  -5   4  812.30   50.10
   0  -5   3    2.29    2.73
   0  -5   2  486.03   39.09
   0  -5   2  544.20   43.39
   0  -5   1   41.54   11.48
   0  -5   1   38.38   11.50
   0  -5   0  250.82   28.67
   0  -5   0  243.86   30.52
   0  -5  -1    5.15    2.10
   0  -5  -2   87.02    9.86
   0  -5  -3   41.11    6.94
   0  -5  -4   94.04   10.51
   0  -5  -5   72.15    9.39
   0  -5  -6   99.01   10.80
   0  -5  -7   20.68    4.72
   0  -5  -8   10.46    3.04
   0  -5  -9    6.03    2.17
   0  -5 -10    1.45    0.87
  -1  -6  14   13.75    2.78
  -1  -6  13   45.61    5.98
  -1  -6  12  406.06   19.59
  -1  -6  11    1.27    1.52
  -1  -6  10   43.03    7.02
  -1  -6   9   24.25    5.33
  -1  -6   9   25.29    5.41
  -1  -6   8  312.21   19.61
  -1  -6   8  293.42   19.15
  -1  -6   7   22.00    5.32
  -1  -6   7   21.23    5.13
  -1  -6   6  419.02   23.42
  -1  -6   6  428.66   23.00
  -1  -6   5    0.67    0.75
  -1  -6   5    1.06    1.04
  -1  -6   4  236.61   17.63
   1   6  -3   87.95    9.98
  -1  -6   3   93.38   11.09
   1   6  -2  457.95   22.77
  -1  -6   2  398.74   23.31
   1   6  -1   46.43    7.25
   1   6   0   40.64    6.74
  -1  -6   0   34.74    6.70
  -1  -6  -1   17.39    4.54
   1   6   1   16.80    4.41
  -1  -6  -2    2.08    0.47
  -1  -6  -3    9.64    3.10
  -1  -6  -4   37.13    6.21
  -1  -6  -5   25.21    4.62
  -1  -6  -6    0.29    0.22
  -1  -6  -7   30.95    4.19
   2   7 -11    1.23    1.03
   2   7 -10   32.77    4.84
   2   7  -9    2.74    1.55
   2   7  -8   80.65    8.41
   2   7  -7   15.32    3.62
   2   7  -6   36.54    5.93
   2   7  -5   23.54    4.81
  -2  -7   4  145.71   11.71
   2   7  -4  148.48   11.94
  -2  -7   3    8.94    2.97
   2   7  -3    7.86    2.72
  -2  -7   2  181.65   12.80
   2   7  -2  193.45   13.22
  -2  -7   1    4.86    2.10
   2   7  -1    6.46    2.40
  -2  -7   0   -0.66    0.93
   2   7   0    0.30    0.36
  -2  -7  -1   -0.45    0.92
   2   7   1    0.63    0.42
  -2  -7  -2    4.87    1.58
   7   1   4   14.43    3.33
   7   1   3  106.31   10.05
   7   1   3   98.40    8.79
   7   1   2  165.30   13.23
   7   1   1   14.57    3.84
   7   1   0   58.47    8.40
   7   1  -1    0.24    0.85
   7   1  -2   10.26    3.06
   7   1  -3    0.44    1.04
   7   1  -3    0.17    0.54
   7   1  -4    1.64    1.30
   7   1  -4    2.35    2.02
   7   1  -5   -0.74    1.49
   7   1  -6    7.06    2.66
   7   1  -7   20.07    4.38
   7   1  -8   -0.37    1.04
   7   1  -9   22.98    4.16
   7   1 -10   37.78    5.75
   7   1 -10   36.77    4.97
   7   1 -11   49.92    5.71
   6   0   8  100.62    7.88
   6   0   7  101.22    9.07
   6   0   6   65.76    8.97
   6   0   6   61.49    7.58
   6   0   5   14.58    4.34
   6   0   5   18.29    4.32
   6   0   5   13.51    4.01
   6   0   4    1.03    1.33
   6   0   3   69.06    9.88
   6   0   2    2.48    1.23
   6   0   1  167.95   14.96
   6   0   1  152.67   13.37
   6   0   0  314.40   18.91
   6   0  -1   12.69    3.81
   6   0  -1   10.87    3.40
   6   0  -2    0.47    0.91
   6   0  -3   63.46    8.20
   6   0  -4    0.66    0.64
   6   0  -5   78.91    9.08
   6   0  -5   71.93    8.71
   6   0  -6  290.52   17.44
   6   0  -6  288.78   17.73
   6   0  -7  673.47   26.67
   6   0  -7  663.11   26.23
   6   0  -7  650.27   26.87
   6   0  -8   19.43    4.41
   6   0  -8   20.31    4.52
   6   0  -8   20.51    4.73
   6   0  -9    1.07    0.68
   6   0  -9    1.11    1.16
   6   0 -10   13.88    3.85
   6   0 -11   36.59    5.87
   6   0 -12    5.50    2.18
   6   0 -13  310.70   14.55
   6   0 -14   13.45    2.48
   5  -1  11   72.32    6.66
   5  -1  10    3.53    1.70
   5  -1   9  337.85   18.35
   5  -1   8    0.35    0.32
   5  -1   7   63.72    8.84
   5  -1   7   65.89    8.81
   5  -1   6  387.72   23.71
   5  -1   6  446.95   23.46
   5  -1   6  443.69   23.91
   5  -1   5    1.83    1.54
   5  -1   5    1.92    1.25
   5  -1   4   -0.07    0.74
   5  -1   3   49.26    7.79
   5  -1   2   25.38    9.78
   5  -1   1   10.80    6.37
   5  -1   0    5.62    4.58
   5  -1  -1    4.64    4.16
   5  -1  -2   42.97   12.80
   5  -1  -3   49.67   13.91
   5  -1  -4  193.76   27.48
   5  -1  -5  410.37   40.63
   5  -1  -6    8.60    2.69
   5  -1  -6    6.59    4.78
   5  -1  -6    5.56    1.94
   5  -1  -6   11.16    3.26
   5  -1  -7  169.63   12.73
   5  -1  -7  173.95   13.23
   5  -1  -7  191.77   13.83
   5  -1  -8   53.92    7.14
   5  -1  -8   56.62    7.88
   5  -1  -8   54.16    7.56
   5  -1  -9   52.11    7.56
   5  -1 -10   98.35   10.35
   5  -1 -11  119.84   11.29
   5  -1 -12    1.09    0.98
   5  -1 -12    0.48    0.47
   5  -1 -13  529.16   19.64
   5  -1 -13  516.81   20.62
   5  -1 -14   37.39    4.32
   5  -1 -14   38.80    4.89
   4  -2  13  115.69    7.82
   4  -2  12  213.27   13.14
   4  -2  11  214.30   15.03
   4  -2  10    4.03    2.39
   4  -2   9    0.03    1.64
   4  -2   8  534.49   25.99
   4  -2   8  568.63   26.42
   4  -2   7  353.87   20.70
   4  -2   7  370.35   21.52
   4  -2   6  183.82   15.74
   4  -2   6  175.93   14.14
   4  -2   6  204.03   15.84
  -4   2  -5   24.71    9.53
  -4   2  -4   24.39    9.20
   4  -2   3  157.29   22.17
  -4   2  -3  161.71   22.32
  -4   2  -2  312.22   29.56
   4  -2   2  324.13   31.64
   4  -2   1  184.10   23.88
  -4   2  -1  196.80   22.39
   4  -2   0   94.09   17.03
  -4   2   0   91.40   14.14
   4  -2  -1    3.31    4.56
   4  -2  -1   10.90    4.80
   4  -2  -2   11.38    5.66
   4  -2  -2   10.42    4.48
   4  -2  -3   18.79    7.92
   4  -2  -3   15.40    5.45
   4  -2  -4   45.12   11.03
   4  -2  -5  153.46   20.98
   4  -2  -6   21.14    8.06
   4  -2  -7  253.79   29.44
   4  -2  -8   19.56    4.40
   4  -2  -9  781.48   29.22
   4  -2  -9  703.88   27.58
   4  -2  -9  715.75   27.65
   4  -2 -10   26.40    5.51
   4  -2 -10   30.79    5.76
   4  -2 -10   31.27    5.79
   4  -2 -11   68.99    8.67
   4  -2 -11   73.49    8.62
   4  -2 -11   62.14    8.08
   4  -2 -12   28.82    5.36
   4  -2 -12   30.80    5.18
   4  -2 -12   30.37    5.46
   4  -2 -13  165.71   12.01
   4  -2 -13  156.48   11.17
   4  -2 -14   52.00    5.42
   3  -3  14    0.92    0.62
   3  -3  13  132.46   10.75
   3  -3  13  134.60   10.21
   3  -3  12   99.21   10.30
   3  -3  12  113.45   10.48
   3  -3  11   70.75    9.23
   3  -3  10  148.23   13.83
   3  -3   9   18.19    4.47
   3  -3   9   17.27    4.75
   3  -3   8  220.81   16.61
  -3   3  -7    4.50    4.03
  -3   3  -6    9.77    5.63
  -3   3  -5  127.36   19.70
  -3   3  -4  110.58   17.66
  -3   3  -3   51.89   11.71
  -3   3  -2  125.39   17.18
   3  -3   1  233.47   22.69
   3  -3   0  138.56   17.33
   3  -3   0  162.08   18.46
   3  -3  -1  870.66   40.51
   3  -3  -1  848.04   42.12
   3  -3  -2    6.61    3.71
   3  -3  -2    7.44    3.87
   3  -3  -2   11.37    4.46
   3  -3  -3  321.08   26.11
   3  -3  -3  394.83   29.41
   3  -3  -4   -0.33    0.87
   3  -3  -5  391.38   32.57
   3  -3  -6    2.46    2.69
   3  -3  -7  558.95   23.96
   3  -3  -8   63.96    8.29
   3  -3  -8   60.51    8.75
   3  -3  -9 1439.73   41.05
   3  -3 -10   12.68    3.90
   3  -3 -11  102.26   10.55
   3  -3 -12   51.33    6.66
   3  -3 -12   46.85    6.61
   3  -3 -13  193.04   12.04
   3  -3 -13  193.19   11.38
   3  -3 -14    3.58    1.09
   2  -4  14    4.21    1.77
   2  -4  14    3.95    1.50
   2  -4  13  124.79   11.28
   2  -4  13  128.30   11.10
   2  -4  12    6.29    2.60
   2  -4  12    6.31    2.72
   2  -4  11    5.13    2.49
   2  -4  11    6.08    2.71
   2  -4  11    6.80    2.70
   2  -4  10  128.07   12.89
   2  -4  10  147.00   13.54
   2  -4  10  144.24   12.94
   2  -4   9  223.60   16.91
   2  -4   9  251.79   17.94
   2  -4   8    1.24    0.85
   2  -4   8    2.17    1.18
  -2   4  -7   77.98   16.20
  -2   4  -6   10.87    6.13
   2  -4   6   19.36    7.23
   2  -4   5   61.89   12.94
   2  -4   4  852.90   46.51
   2  -4   4  908.38   45.06
   2  -4   4  832.64   45.51
   2  -4   3  560.39   37.90
   2  -4   3  478.93   33.76
   2  -4   2  208.75   23.17
   2  -4   2  241.84   23.72
   2  -4   1  232.41   21.62
   2  -4   1  207.61   22.70
   2  -4   1  217.60   22.66
   2  -4   0  189.27   20.08
   2  -4   0  175.46   20.62
   2  -4   0  173.86   21.06
   2  -4  -1  291.91   26.38
   2  -4  -1  214.85   23.97
   2  -4  -2  614.09   41.14
   2  -4  -2  810.59   39.75
   2  -4  -3  175.37   22.47
   2  -4  -3  198.99   21.24
   2  -4  -4  116.50   18.49
   2  -4  -4  117.64   17.69
   2  -4  -5  412.14   35.40
   2  -4  -6  126.83   11.75
   2  -4  -6  120.04   10.83
   2  -4  -7  994.39   33.68
   2  -4  -7  925.90   31.38
   2  -4  -8   39.21    6.73
   2  -4  -8   40.59    6.90
   2  -4  -8   46.84    7.74
   2  -4  -9   72.68    9.18
   2  -4  -9   72.53    9.11
   2  -4 -10  163.35   13.00
   2  -4 -11  182.59   12.84
   2  -4 -12    8.46    2.49
   2  -4 -13  183.07    9.08
   2  -4 -13  186.47    8.97
   1  -5  15   50.77    5.04
   1  -5  14   53.28    6.35
   1  -5  13   40.41    5.81
   1  -5  13   33.59    5.56
   1  -5  12    4.22    2.21
   1  -5  12    3.03    1.93
   1  -5  11   11.88    3.58
   1  -5  11   14.36    4.00
   1  -5  10   41.86    7.38
   1  -5  10   44.04    7.34
   1  -5  10   38.99    6.74
   1  -5   9  133.88   13.22
   1  -5   9  161.18   13.61
   1  -5   8   59.67    8.69
   1  -5   8   65.46    8.68
   1  -5   8   59.97    8.05
   1  -5   7   38.39    6.78
   1  -5   7   39.10    6.63
   1  -5   7   40.55    7.38
   1  -5   6  599.71   42.53
   1  -5   6  574.18   44.82
   1  -5   6  625.31   25.90
   1  -5   6  506.13   25.55
   1  -5   5  396.24   35.12
   1  -5   5  413.46   37.25
   1  -5   4    4.11    3.52
   1  -5   3  239.82   27.32
   1  -5   2   60.59   14.27
   1  -5   2   48.76   11.84
   1  -5   1  153.35   21.33
   1  -5   1  168.88   23.96
   1  -5   0  145.41   21.33
   1  -5   0  135.98   22.11
   1  -5  -1  317.30   32.41
   1  -5  -1  288.96   33.24
   1  -5  -2   47.92   14.05
   1  -5  -2   45.77    7.02
   1  -5  -3   67.48    8.66
   1  -5  -3   69.25    8.04
   1  -5  -4   59.57    8.48
   1  -5  -4   59.26    7.57
   1  -5  -5  414.26   22.55
   1  -5  -5  456.68   21.22
   1  -5  -6   67.62    8.94
   1  -5  -7   59.66    8.25
   1  -5  -8    5.79    2.67
   1  -5  -9  127.52   10.65
   1  -5  -9  130.21   10.94
   1  -5 -10   21.18    3.84
   1  -5 -11  135.03    8.12
   0  -6  14    2.37    1.38
   0  -6  13   46.21    6.00
   0  -6  12   15.05    3.80
   0  -6  11   49.16    7.03
   0  -6  11   48.30    7.05
   0  -6  10    0.52    0.88
   0  -6  10    2.81    2.44
   0  -6   9   -0.02    1.30
   0  -6   9    3.18    2.08
   0  -6   8   21.33    5.08
   0  -6   8   23.76    5.40
   0  -6   7    0.96    0.83
   0  -6   7    0.48    1.09
   0  -6   6  225.31   16.96
   0  -6   6  232.82   16.55
   0  -6   5  449.29   23.84
   0  -6   5  475.99   23.40
   0  -6   4   88.14   10.42
   0  -6   3  692.85   29.36
   0   6  -2  199.60   14.37
   0  -6   2  172.35   14.68
   0  -6   1  748.84   30.84
   0  -6   0    1.19    1.04
   0  -6  -1  161.76   14.17
   0  -6  -2   48.52    7.76
   0  -6  -3  113.58   11.78
   0  -6  -4   64.54    8.70
   0  -6  -5  368.52   20.27
   0  -6  -6   61.75    7.76
   0  -6  -7   90.40    8.50
   0  -6  -8    1.16    0.91
  -1  -7   9   49.11    6.67
  -1  -7   8   12.83    3.57
  -1  -7   7   27.59    5.53
  -1  -7   6    4.79    2.23
   1   7  -6    4.82    2.37
   1   7  -5   81.33    9.17
  -1  -7   5   78.37    9.79
   1   7  -4   84.00    9.39
  -1  -7   4   78.33    9.82
   1   7  -3  261.88   16.41
  -1  -7   2   24.81    5.15
   1   7  -2   20.65    4.43
  -1  -7   1  303.32   18.18
   1   7  -1  313.52   17.17
  -1  -7   0   40.17    6.54
  -1  -7  -1  194.16   13.69
  -1  -7  -2   71.56    7.84
  -1  -7  -3   75.28    7.43
  -1  -7  -4   25.00    3.82
   8   1   0   59.36    6.22
   8   1   0   51.83    5.71
   8   1  -1  119.26    9.28
   8   1  -2   20.58    3.94
   8   1  -3   75.88    7.62
   8   1  -4   21.02    3.97
   8   1  -4   20.88    3.48
   8   1  -5    9.49    2.52
   8   1  -5   10.14    2.53
   8   1  -6   14.76    3.05
   8   1  -6   20.61    3.73
   8   1  -6   18.07    3.26
   8   1  -7    0.64    0.82
   8   1  -8   32.57    4.29
   7   0   5  131.29    9.13
   7   0   4   95.36    9.96
   7   0   4   98.51    9.47
   7   0   3   24.89    5.49
   7   0   3   21.66    4.84
   7   0   2  100.61   11.03
   7   0   1   55.26    8.32
   7   0   0   87.30   10.48
   7   0  -1  844.56   32.54
   7   0  -1  900.70   30.35
   7   0  -1  789.92   30.15
   7   0  -2  202.61   15.33
   7   0  -2  201.00   14.97
   7   0  -3  126.73   12.31
   7   0  -3  115.77   11.19
   7   0  -4    7.37    3.06
   7   0  -4    5.73    2.25
   7   0  -5   63.47    8.93
   7   0  -5   68.18    8.34
   7   0  -6   18.12    4.72
   7   0  -6   15.89    3.86
   7   0  -7   10.36    3.57
   7   0  -8   19.54    4.75
   7   0  -9   17.23    4.18
   7   0 -10    9.88    3.04
   7   0 -10   10.75    2.95
   7   0 -11   42.06    5.17
   7   0 -11   31.44    4.63
   6  -1   9   24.21    3.99
   6  -1   8   23.20    4.08
   6  -1   7    0.35    0.71
   6  -1   7    2.05    1.41
   6  -1   6   19.77    4.70
   6  -1   5  137.30   14.03
   6  -1   5  138.72   13.72
   6  -1   4  193.92   16.65
   6  -1   3  159.23   14.92
   6  -1   2   61.13    9.06
   6  -1   1   97.55   11.25
   6  -1   1  108.12   10.75
   6  -1   0  119.42   11.49
   6  -1   0  109.94   10.83
   6  -1  -1  652.48   27.77
   6  -1  -2  145.86   13.29
   6  -1  -3   32.79    5.55
   6  -1  -3   35.35    6.57
   6  -1  -4   74.34    8.48
   6  -1  -4   67.07    8.46
   6  -1  -4   75.60    8.54
   6  -1  -5  264.30   15.98
   6  -1  -5  260.15   16.82
   6  -1  -5  299.16   17.20
   6  -1  -6    8.05    3.06
   6  -1  -6    4.95    2.25
   6  -1  -6   10.01    3.36
   6  -1  -7    7.37    3.18
   6  -1  -7    4.01    2.09
   6  -1  -7    5.36    2.52
   6  -1  -8    6.46    2.68
   6  -1  -8    6.80    2.65
   6  -1  -8    4.60    2.16
   6  -1  -9    6.95    2.63
   6  -1  -9    5.36    2.31
   6  -1  -9    6.89    2.59
   6  -1 -10   29.97    5.36
   6  -1 -10   33.04    5.62
   6  -1 -11   64.00    7.50
   6  -1 -11   64.64    7.59
   6  -1 -12    0.63    0.29
   6  -1 -12   -0.12    0.95
   6  -1 -13    0.01    0.48
   5  -2  11   87.58    8.10
   5  -2  10  148.60   12.04
   5  -2   9    0.00    1.26
   5  -2   8  191.36   14.73
   5  -2   8  196.75   15.01
   5  -2   7  214.26   15.94
   5  -2   7  211.17   16.57
   5  -2   6  688.71   31.79
   5  -2   6  709.97   31.34
   5  -2   5   29.55    6.42
   5  -2   5   28.95    6.46
   5  -2   4  706.22   30.76
   5  -2   4  715.93   31.36
  -5   2  -3  405.42   39.76
   5  -2   3  411.47   22.55
   5  -2   2  169.97   26.99
   5  -2   1    9.21    6.22
   5  -2   0   92.23   19.74
   5  -2  -1  144.19   24.81
   5  -2  -1  178.37   21.81
   5  -2  -2   27.84   11.24
   5  -2  -3  637.16   51.99
   5  -2  -4  311.54   36.01
   5  -2  -5    3.05    1.47
   5  -2  -5    1.48    0.41
   5  -2  -5    3.47    1.71
   5  -2  -6    6.07    2.36
   5  -2  -6    6.01    2.44
   5  -2  -7   82.77    9.25
   5  -2  -8    8.99    3.29
   5  -2  -9    4.88    2.03
   5  -2 -10    2.42    1.40
   5  -2 -11    0.85    1.01
   5  -2 -11    1.09    0.43
   5  -2 -12   14.21    3.30
   5  -2 -13   30.21    4.71
   5  -2 -14    1.89    0.92
   4  -3  13   49.28    5.52
   4  -3  12   17.23    3.71
   4  -3  11   72.48    9.03
   4  -3  10  167.86   14.44
   4  -3   9  504.22   25.83
   4  -3   9  549.92   25.48
   4  -3   8  162.62   14.71
   4  -3   7  375.73   22.46
   4  -3   6  227.62   17.28
  -4   3  -5  114.35   20.99
  -4   3  -4  109.47   19.65
  -4   3  -3 1004.19   56.91
  -4   3  -2  228.71   26.23
  -4   3  -1  116.98   17.94
  -4   3   0  277.36   26.61
   4  -3   0  263.62   26.21
   4  -3  -1  304.99   27.96
   4  -3  -2  148.99   19.52
   4  -3  -3  521.08   38.17
   4  -3  -3  452.80   34.22
   4  -3  -4  206.91   24.62
   4  -3  -5   21.26    8.45
   4  -3  -6    4.67    2.23
   4  -3  -6    4.08    1.28
   4  -3  -7   23.19    4.81
   4  -3  -7   22.06    4.88
   4  -3  -8    7.12    2.78
   4  -3  -8   28.45    6.53
   4  -3  -9   15.98    4.06
   4  -3 -10    3.27    2.12
   4  -3 -10    1.53    1.05
   4  -3 -11    4.06    2.03
   4  -3 -11    0.33    1.23
   4  -3 -12   81.67    8.19
   4  -3 -12   76.51    7.90
   4  -3 -13   38.67    4.85
   4  -3 -13   40.39    4.83
   3  -4  14  103.05    7.95
   3  -4  13   10.15    2.88
   3  -4  12    3.95    1.94
   3  -4  11   33.08    6.21
   3  -4  11   40.94    6.61
   3  -4  10   98.91   11.34
   3  -4  10  107.71   11.50
   3  -4   9  526.51   26.15
   3  -4   9  540.83   26.88
   3  -4   8  206.97   16.30
   3  -4   8  191.50   15.97
   3  -4   7  456.80   23.77
   3  -4   7  478.67   24.80
  -3   4  -6    6.96    4.99
  -3   4  -5  141.64   22.05
  -3   4  -4    0.04    0.33
   3  -4   4    2.43    2.66
   3  -4   3   95.44   16.56
   3  -4   2   67.52   14.04
   3  -4   2   64.30   13.54
   3  -4   1   13.36    6.34
   3  -4   1   13.44    6.45
   3  -4   0   86.87   15.36
   3  -4   0  111.10   17.45
   3  -4  -1 1112.39   49.05
   3  -4  -1 1061.88   53.88
   3  -4  -2  211.59   24.97
   3  -4  -2  271.28   25.18
   3  -4  -3    0.97    1.68
   3  -4  -3    3.41    2.95
   3  -4  -4  147.18   20.66
   3  -4  -5   24.39    8.95
   3  -4  -5   21.46    4.44
   3  -4  -6   18.66    4.21
   3  -4  -7   29.72    5.56
   3  -4  -8  269.34   17.29
   3  -4  -8  232.33   16.43
   3  -4  -9   41.87    6.79
   3  -4 -10   11.34    3.35
   3  -4 -11   53.58    6.72
   3  -4 -11   54.60    6.70
   3  -4 -12  161.36   10.31
   3  -4 -12  166.54   10.65
   3  -4 -13   78.47    5.82
   2  -5  14  121.69    8.35
   2  -5  13   81.84    8.27
   2  -5  12  129.15   12.07
   2  -5  11   94.91   10.95
   2  -5  10  182.83   15.48
   2  -5  10  210.84   17.06
   2  -5   9   82.31   10.41
   2  -5   9   89.00   11.40
   2  -5   8   52.62    8.26
   2  -5   8   56.79    9.06
   2  -5   7   69.03    9.15
   2  -5   7   83.36   10.59
   2  -5   6  107.97   11.15
   2  -5   6  108.83   11.71
   2  -5   6  103.99   11.56
   2  -5   5  213.88   26.52
   2  -5   4  359.06   33.81
   2  -5   4  382.99   34.94
   2  -5   3   16.54    6.92
   2  -5   3   38.81   10.27
   2  -5   3   22.08    8.19
   2  -5   2    3.42    3.36
   2  -5   2    8.49    3.19
   2  -5   1    7.18    4.52
   2  -5   1    7.26    5.12
   2  -5   0  367.86   33.50
   2  -5   0  329.51   33.83
   2  -5  -1   26.30    9.71
   2  -5  -1   25.83    9.35
   2  -5  -2   14.09    7.44
   2  -5  -2   12.97    3.40
   2  -5  -3   23.39    4.99
   2  -5  -3   26.37    4.96
   2  -5  -4   82.19    9.61
   2  -5  -4   88.98    9.45
   2  -5  -5   10.37    3.20
   2  -5  -5    4.02    0.92
   2  -5  -6   37.44    6.49
   2  -5  -6   34.96    5.83
   2  -5  -7   -0.25    1.07
   2  -5  -7    4.39    3.25
   2  -5  -8    7.45    2.80
   2  -5  -8    8.89    3.23
   2  -5  -9  152.36   11.73
   2  -5 -10  122.55    9.54
   2  -5 -11  106.80    7.56
   2  -5 -11  108.21    7.86
   1  -6  13   93.15    7.90
   1  -6  13   99.76    8.18
   1  -6  12   91.66    8.97
   1  -6  12   81.60    8.32
   1  -6  11  135.49   11.94
   1  -6  11  140.67   11.76
   1  -6  10   56.77    8.09
   1  -6  10   59.90    7.89
   1  -6   9   66.93    9.00
   1  -6   8   58.11    8.34
   1  -6   7  544.11   26.33
   1  -6   6 1338.56   40.83
   1  -6   5    6.94    2.58
   1  -6   4  268.88   18.01
   1  -6   3  424.53   22.34
   1  -6   2   40.63    6.90
   1  -6   1   -1.34    1.28
   1  -6   0   63.71    8.00
   1  -6   0   56.49    8.16
   1  -6  -1  128.33   12.65
   1  -6  -1  136.66   11.73
   1  -6  -1  140.97   12.90
   1  -6  -2   66.14    8.97
   1  -6  -2   70.66    8.41
   1  -6  -3    4.90    2.41
   1  -6  -3    7.53    2.76
   1  -6  -4    0.81    1.67
   1  -6  -5   35.90    6.40
   1  -6  -6   48.80    7.06
   1  -6  -7    1.75    1.00
   1  -6  -8   54.32    5.96
   1  -6  -8   48.43    5.95
   0  -7  12   14.36    2.86
   0  -7  11   15.06    3.31
   0  -7  11   12.47    2.98
   0  -7  10   81.80    8.68
   0  -7  10   94.49    9.06
   0  -7   9   71.12    8.56
   0  -7   9   84.84    9.05
   0  -7   8   18.30    4.53
   0  -7   8   19.38    4.29
   0  -7   7   45.06    7.36
   0  -7   6   54.92    8.40
   0  -7   5   35.21    6.55
   0   7  -4   30.08    5.50
   0  -7   4   28.25    5.80
   0  -7   3  169.83   14.72
   0  -7   2  151.22   13.78
   0  -7   1    8.50    2.92
   0  -7   0   31.30    5.99
   0  -7  -1   20.69    4.55
   0  -7  -2   50.68    7.26
   0  -7  -3   -0.83    0.74
   0  -7  -4   13.35    3.24
   0  -7  -5   63.03    6.42
   1   8  -8  162.49    9.40
   1   8  -7    2.55    1.30
  -1  -8   6    5.45    1.93
   1   8  -6    4.88    1.72
  -1  -8   5    6.72    2.09
   1   8  -5    5.90    1.78
  -1  -8   4    4.33    1.89
   1   8  -4    2.68    1.16
  -1  -8   3    1.50    1.47
  -1  -8   2   17.97    3.48
  -1  -8   1    0.57    0.83
   8   0   2    5.88    1.97
   8   0   2    4.37    1.66
   8   0   1   10.93    2.95
   8   0   1    8.55    2.46
   8   0   0    8.19    2.64
   8   0   0    9.15    2.67
   8   0  -1   30.58    5.12
   8   0  -2   13.03    3.41
   8   0  -2   14.52    3.08
   8   0  -3   50.15    6.59
   8   0  -3   46.22    6.07
   8   0  -4   47.05    6.36
   8   0  -5    0.12    0.76
   8   0  -6   91.12    8.71
   8   0  -7   13.39    3.13
   8   0  -8   20.44    3.69
   8   0  -9   28.91    4.11
   7  -1   7    1.27    0.47
   7  -1   6    4.95    1.85
   7  -1   5    3.73    1.94
   7  -1   4   -1.05    1.45
   7  -1   4   -1.15    1.51
   7  -1   3   13.15    4.02
   7  -1   3   18.25    4.87
   7  -1   2   29.25    6.08
   7  -1   1   22.69    5.28
   7  -1   0   34.96    6.81
   7  -1   0   34.86    6.12
   7  -1  -1   62.00    8.76
   7  -1  -1   66.61    8.87
   7  -1  -2   99.49   10.91
   7  -1  -3  157.73   14.24
   7  -1  -4  292.86   19.36
   7  -1  -5    0.68    0.81
   7  -1  -6  315.46   19.96
   7  -1  -7   25.96    5.63
   7  -1  -8  101.96   10.60
   7  -1  -9   30.63    5.39
   7  -1  -9   25.46    4.59
   7  -1 -10  112.34    9.29
   7  -1 -10   87.95    7.89
   7  -1 -11  104.01    7.69
   6  -2  10   33.27    4.25
   6  -2   9    0.02    0.44
   6  -2   8    0.22    0.73
   6  -2   7   82.94    9.47
   6  -2   6   37.34    6.94
   6  -2   5  136.64   13.92
   6  -2   5  150.47   14.51
   6  -2   4   12.32    3.95
   6  -2   4   12.65    4.44
   6  -2   3  253.02   18.72
   6  -2   3  255.20   19.64
   6  -2   2   55.30    8.59
   6  -2   2   58.08    8.10
   6  -2   1   87.67   10.10
   6  -2   0  151.43   13.43
   6  -2  -1   15.81    4.58
   6  -2  -2  133.92   11.49
   6  -2  -2  131.05   12.74
   6  -2  -3    2.15    1.34
   6  -2  -3    3.55    2.24
   6  -2  -4 1383.52   37.70
   6  -2  -4 1427.49   39.35
   6  -2  -4 1358.03   41.84
   6  -2  -5  354.39   19.36
   6  -2  -5  343.89   19.47
   6  -2  -5  346.91   21.18
   6  -2  -6   28.25    5.43
   6  -2  -6   21.32    4.84
   6  -2  -6   26.61    5.84
   6  -2  -7   10.73    3.36
   6  -2  -7   15.25    4.31
   6  -2  -8   85.13    9.12
   6  -2  -8   90.95   10.28
   6  -2  -8  113.61   11.31
   6  -2  -9   -0.86    1.55
   6  -2 -10   94.42    8.80
   6  -2 -10   79.66    8.95
   6  -2 -11   18.01    3.94
   6  -2 -12   38.93    5.22
   6  -2 -13   22.20    3.27
   5  -3  12   23.54    3.48
   5  -3  11    0.05    0.51
   5  -3  10   20.66    4.57
   5  -3   9   64.04    8.80
   5  -3   9   62.13    7.97
   5  -3   8    4.74    2.28
   5  -3   7   21.96    5.28
   5  -3   7   20.84    5.28
   5  -3   6    6.26    3.12
   5  -3   5   50.94    8.61
   5  -3   4   99.92   11.96
   5  -3   4  100.09   10.63
   5  -3   3  123.54   13.01
   5  -3   3  135.91   12.44
   5  -3   2   19.01    4.98
   5  -3   2   17.55    4.42
   5  -3   1  959.05   57.42
   5  -3   0  301.94   31.09
   5  -3  -1   13.53    6.89
   5  -3  -2  680.12   45.55
   5  -3  -3  369.51   18.68
   5  -3  -3  358.83   18.06
   5  -3  -3  345.16   19.68
   5  -3  -4  314.87   17.55
   5  -3  -4  302.32   16.92
   5  -3  -4  298.21   18.39
   5  -3  -5  110.73   10.71
   5  -3  -5   99.87    9.98
   5  -3  -5  110.00   11.22
   5  -3  -6  186.92   14.34
   5  -3  -6  179.72   14.08
   5  -3  -7    3.94    2.19
   5  -3  -8   63.24    8.50
   5  -3  -9    3.12    2.06
   5  -3 -10   70.71    8.36
   5  -3 -11  180.57   12.40
   5  -3 -12    2.12    1.03
   5  -3 -12    3.79    1.63
   5  -3 -13   46.01    5.00
   4  -4  13    9.33    2.28
   4  -4  12   20.26    4.11
   4  -4  11   38.27    6.32
   4  -4  11   37.61    5.74
   4  -4  10    3.92    1.68
   4  -4  10    2.01    1.81
   4  -4   9    3.19    1.98
   4  -4   9    2.26    1.69
   4  -4   8   22.64    5.48
   4  -4   8   20.80    5.16
   4  -4   7   97.07   11.44
   4  -4   6  121.84   12.37
   4  -4   5   21.66    4.96
   4  -4   5   18.22    4.75
  -4   4  -4  639.51   49.51
   4  -4   4  631.21   28.82
  -4   4  -3  195.97   26.76
   4  -4   3  201.88   26.55
  -4   4  -2  136.62   21.84
   4  -4   2  124.96   20.29
  -4   4  -1  324.94   32.88
   4  -4   1  300.48   31.05
   4  -4   0  430.86   37.02
   4  -4  -1   54.41   13.10
   4  -4  -2  829.71   51.32
   4  -4  -3  656.46   45.43
   4  -4  -4  349.41   18.72
   4  -4  -4  341.11   18.81
   4  -4  -5   22.04    4.89
   4  -4  -5   11.21    3.08
   4  -4  -6  608.93   26.13
   4  -4  -6  614.53   26.46
   4  -4  -7   77.69    9.39
   4  -4  -7   85.05   10.13
   4  -4  -8   67.24    8.70
   4  -4  -8   94.97   11.34
   4  -4  -9    0.99    0.95
   4  -4 -10   35.93    5.82
   4  -4 -11   71.14    7.61
   4  -4 -12   83.87    7.16
   3  -5  13    2.47    1.41
   3  -5  12    4.10    2.03
   3  -5  11   36.74    6.65
   3  -5  11   45.46    7.11
   3  -5  10   -0.03    1.45
   3  -5  10    0.22    0.95
   3  -5   9    6.15    2.75
   3  -5   9    3.17    2.05
   3  -5   8   12.79    4.04
   3  -5   8   10.98    4.16
   3  -5   7    7.24    3.11
   3  -5   7    8.47    3.61
   3  -5   6  330.00   19.85
   3  -5   6  362.46   21.84
   3  -5   6  323.97   21.27
   3  -5   5   24.51    5.71
   3  -5   5   27.77    5.98
   3  -5   4  268.84   19.05
   3  -5   4  287.21   19.05
   3  -5   3   12.77    3.96
   3  -5   3   15.62    7.58
   3  -5   2  189.36   26.00
   3  -5   2  204.80   26.64
   3  -5   1   -2.06    2.65
   3  -5   1    5.08    4.13
   3  -5   0  116.47   20.44
   3  -5  -1  130.51   21.88
   3  -5  -1  140.67   11.80
   3  -5  -2   82.97    9.22
   3  -5  -2   79.35    9.98
   3  -5  -3  402.22   19.78
   3  -5  -3  383.91   20.12
   3  -5  -4  419.46   21.01
   3  -5  -4  428.70   21.63
   3  -5  -5    1.12    2.23
   3  -5  -6  678.25   27.49
   3  -5  -7   76.10    9.44
   3  -5  -8   45.92    8.35
   3  -5  -9    1.10    0.58
   3  -5 -10   27.42    4.58
   3  -5 -11   15.43    2.96
   2  -6  13  127.32    9.13
   2  -6  12   27.08    4.74
   2  -6  11   44.59    6.62
   2  -6  10   20.13    4.78
   2  -6   9   46.02    7.46
   2  -6   8   72.03    9.58
   2  -6   7   13.84    4.01
   2  -6   6 1043.19   36.03
   2  -6   6  992.52   37.95
   2  -6   5  544.67   25.74
   2  -6   4   68.04    8.91
   2  -6   3   39.09    6.59
   2  -6   2   78.07    9.29
   2  -6   1  162.29   13.34
   2  -6   0  173.25   13.71
   2  -6  -1   40.22    6.81
   2  -6  -1   41.01    6.64
   2  -6  -2  162.72   14.09
   2  -6  -2  160.69   13.16
   2  -6  -3  378.04   21.43
   2  -6  -3  361.20   19.82
   2  -6  -4  372.33   20.99
   2  -6  -4  356.98   19.53
   2  -6  -5  229.23   16.12
   2  -6  -5  219.32   14.84
   2  -6  -6    6.65    2.47
   2  -6  -6    9.04    3.45
   2  -6  -7    9.86    2.82
   2  -6  -7    9.26    2.87
   2  -6  -8   26.04    4.12
   2  -6  -8   23.83    4.08
   2  -6  -8   25.54    4.34
   2  -6  -9    0.67    0.55
   1  -7  12   71.24    6.60
   1  -7  11   42.12    5.93
   1  -7  10  106.26   10.14
   1  -7   9   60.35    8.03
   1  -7   8  213.48   15.65
   1  -7   7   44.60    7.41
   1  -7   6  266.91   18.25
   1  -7   5    1.03    0.19
   1  -7   4   32.05    6.11
   1  -7   3  136.24   13.05
   1  -7   2  241.51   17.29
   1  -7   1  376.47   21.29
   1  -7   1  367.66   19.26
   1  -7   1  360.56   21.05
   1  -7   0  492.81   24.17
   1  -7   0  510.75   22.26
   1  -7  -1    2.79    1.68
   1  -7  -1    4.52    2.07
   1  -7  -2  216.64   15.49
   1  -7  -3  139.22   11.93
   1  -7  -4   45.53    6.37
   1  -7  -5   40.20    5.55
   1  -7  -6   29.71    4.21
   0  -8   9    3.38    1.60
   0   8  -9    6.87    1.92
   0  -8   8   11.27    3.02
   0   8  -8    9.75    2.35
   0   8  -7   35.19    4.77
   0  -8   7   39.90    5.78
   0   8  -6  141.35    9.66
   0  -8   6  138.10   11.20
   0  -8   4  191.88   13.17
   0  -8   3   76.31    8.27
   0  -8   2   42.24    5.99
   0  -8   1   43.08    5.84
   0  -8   0  125.32    9.65
   0  -8  -1   15.66    3.11
   8  -1   3  118.35    8.96
   8  -1   2   36.84    5.51
   8  -1   1   78.29    8.14
   8  -1   1   68.32    8.17
   8  -1   0   35.24    6.16
   8  -1  -1   36.63    6.28
   8  -1  -1   40.65    5.66
   8  -1  -2    3.15    1.86
   8  -1  -3   42.29    6.45
   8  -1  -4   -5.72    2.34
   8  -1  -4    2.21    0.93
   8  -1  -5    1.32    1.41
   8  -1  -6   52.17    7.04
   8  -1  -7    4.84    2.06
   8  -1  -8    8.57    2.49
   8  -1  -9   33.91    4.51
   7  -2   7   76.94    7.05
   7  -2   6    5.90    2.09
   7  -2   6    5.90    2.47
   7  -2   5   92.38    9.87
   7  -2   4    8.06    3.44
   7  -2   3    2.40    1.50
   7  -2   3    0.86    1.89
   7  -2   2  122.64   13.49
   7  -2   2  126.15   11.36
   7  -2   1  335.29   22.21
   7  -2   1  380.27   20.85
   7  -2   0    2.15    1.12
   7  -2  -1   -0.46    1.35
   7  -2  -2    0.42    1.51
   7  -2  -3    0.45    0.50
   7  -2  -4    2.18    1.47
   7  -2  -5   58.44    7.85
   7  -2  -5   34.22    6.57
   7  -2  -6  184.78   13.17
   7  -2  -6  171.98   14.43
   7  -2  -7   11.80    3.28
   7  -2  -7   15.35    4.12
   7  -2  -8    0.55    0.40
   7  -2  -8    2.37    1.12
   7  -2  -9   32.38    5.06
   7  -2  -9   19.87    4.29
   7  -2 -10    1.52    0.98
   6  -3  10    0.84    0.77
   6  -3   9   43.94    5.90
   6  -3   9   39.13    5.06
   6  -3   8   76.03    8.57
   6  -3   8   69.27    7.99
   6  -3   7  239.06   16.21
   6  -3   6    1.18    1.60
   6  -3   6    0.20    0.71
   6  -3   5   53.75    8.80
   6  -3   4   51.60    8.71
   6  -3   4   58.55    8.23
   6  -3   3   20.26    5.54
   6  -3   3   22.08    5.36
   6  -3   2   91.28   11.67
   6  -3   2  103.88   11.46
   6  -3   1  718.21   33.16
   6  -3   1  805.61   32.29
   6  -3   0    1.42    1.44
   6  -3   0    0.65    1.21
   6  -3  -1   29.65    5.72
   6  -3  -1   14.75    4.49
   6  -3  -1   20.81    5.18
   6  -3  -2  182.05   13.39
   6  -3  -2  178.30   15.31
   6  -3  -3   20.43    4.65
   6  -3  -3   17.43    4.36
   6  -3  -3   21.61    5.33
   6  -3  -4    0.01    2.31
   6  -3  -4    2.23    1.48
   6  -3  -4    3.38    1.97
   6  -3  -5    2.37    2.89
   6  -3  -5   14.41    3.94
   6  -3  -5   13.27    4.17
   6  -3  -6    8.91    3.16
   6  -3  -6    8.35    2.87
   6  -3  -7   18.82    2.07
   6  -3  -7   26.18    5.54
   6  -3  -8   32.92    4.45
   6  -3  -8   40.77    6.79
   6  -3  -9  114.79   10.01
   6  -3  -9  119.79   11.08
   6  -3 -10    0.30    0.44
   6  -3 -11   58.34    5.96
   6  -3 -11   63.75    6.89
   6  -3 -12    2.46    1.23
   5  -4  12    3.42    1.28
   5  -4  11    4.19    1.63
   5  -4  10  428.72   20.16
   5  -4  10  408.79   18.74
   5  -4   9  395.27   20.88
   5  -4   9  399.21   20.82
   5  -4   8   -0.99    1.55
   5  -4   8    2.23    2.12
   5  -4   7   54.20    8.28
   5  -4   6    6.12    2.71
   5  -4   5  189.60   15.35
   5  -4   5  185.79   15.94
   5  -4   5  176.89   16.19
   5  -4   4   42.98    7.95
   5  -4   3    4.21    2.56
   5  -4   3    6.96    3.04
   5  -4   2    0.08    0.83
   5  -4   2   -0.03    0.96
   5  -4   1  475.99   19.84
   5  -4   1  514.87   26.12
   5  -4   1  512.60   25.51
   5  -4   0  236.15   14.33
   5  -4   0  242.33   17.49
   5  -4  -1  254.45   15.47
   5  -4  -1  268.74   15.40
   5  -4  -1  268.65   18.36
   5  -4  -2  256.28   15.76
   5  -4  -2  273.81   15.73
   5  -4  -2  259.99   18.02
   5  -4  -3  122.69   11.02
   5  -4  -3  128.98   11.14
   5  -4  -3  126.42   11.68
   5  -4  -3  127.83   12.59
   5  -4  -4    7.06    3.00
   5  -4  -4    4.59    2.20
   5  -4  -4    1.85    2.34
   5  -4  -4    2.91    1.78
   5  -4  -5  182.74   14.12
   5  -4  -5  174.09   13.87
   5  -4  -5  176.17   14.13
   5  -4  -6   15.96    4.14
   5  -4  -6   16.71    4.27
   5  -4  -6   23.86    5.65
   5  -4  -7  166.77   13.49
   5  -4  -7  205.39   15.58
   5  -4  -8   32.35    5.81
   5  -4  -9   25.67    4.77
   5  -4 -10    9.53    2.74
   5  -4 -11   74.70    7.15
   5  -4 -11   67.95    7.02
   5  -4 -12    1.12    0.45
   4  -5  13  129.52    7.84
   4  -5  12   35.69    5.17
   4  -5  11  104.02    9.91
   4  -5  11  107.79    9.76
   4  -5  10   55.91    7.71
   4  -5  10   52.50    7.63
   4  -5   9   60.03    8.43
   4  -5   9   75.12    9.73
   4  -5   8    9.38    3.40
   4  -5   8    9.29    3.26
   4  -5   7    6.63    2.72
   4  -5   7    5.77    2.70
   4  -5   6    1.75    1.73
   4  -5   6    0.54    1.57
   4  -5   6    4.18    2.36
   4  -5   5   92.38   11.48
   4  -5   5   80.31   10.59
   4  -5   4   19.54    5.17
   4  -5   4   13.61    4.34
   4  -5   3    5.90    2.93
   4  -5   3    7.81    3.41
   4  -5   2    4.96    2.33
   4  -5   2    6.27    2.95
   4  -5   1   19.81    5.29
   4  -5   0   93.78    9.84
   4  -5   0   85.88   11.05
   4  -5  -1    1.48    1.22
   4  -5  -1    2.67    1.74
   4  -5  -2   51.09    6.96
   4  -5  -2   48.05    7.15
   4  -5  -2   50.11    8.24
   4  -5  -3  153.19   12.53
   4  -5  -3  148.22   12.88
   4  -5  -3  148.82   13.94
   4  -5  -4   10.53    3.41
   4  -5  -4    9.80    3.40
   4  -5  -5  231.08   15.92
   4  -5  -5  224.94   16.28
   4  -5  -6   54.60    7.65
   4  -5  -6   46.04    7.05
   4  -5  -7  364.95   19.77
   4  -5  -7  394.83   21.17
   4  -5  -8   25.48    4.93
   4  -5  -9  140.04   11.07
   4  -5 -10   -0.31    0.12
   4  -5 -11  129.25    8.36
   4  -5 -11  117.78    7.35
   3  -6  13  116.41    7.77
   3  -6  12   68.94    7.14
   3  -6  11  258.30   15.53
   3  -6  10    0.67    0.88
   3  -6   9   98.47   10.53
   3  -6   9  126.86   13.07
   3  -6   8    1.92    1.12
   3  -6   8    3.59    2.25
   3  -6   8    1.96    0.85
   3  -6   7    3.33    2.28
   3  -6   7    1.46    0.43
   3  -6   6   17.12    4.87
   3  -6   6   13.56    3.97
   3  -6   6   16.38    4.86
   3  -6   5   11.05    4.11
   3  -6   5    9.47    3.39
   3  -6   5    9.70    3.72
   3  -6   4    9.71    3.79
   3  -6   4   10.74    3.52
   3  -6   4   14.15    4.42
   3  -6   3   -0.10    0.23
   3  -6   3    0.38    0.58
   3  -6   3    0.60    1.28
   3  -6   2    2.60    2.24
   3  -6   2   -0.05    0.39
   3  -6   1   34.91    7.24
   3  -6   0   87.80    9.87
   3  -6   0   86.56   11.17
   3  -6  -1   72.45    8.94
   3  -6  -2    4.44    2.32
   3  -6  -3   48.53    7.32
   3  -6  -4    4.10    1.96
   3  -6  -4    0.37    2.11
   3  -6  -5  220.07   14.61
   3  -6  -5  220.09   15.25
   3  -6  -6  356.70   18.47
   3  -6  -6  361.52   18.79
   3  -6  -7   78.29    8.11
   3  -6  -7  107.76   10.19
   3  -6  -8   31.02    4.74
   3  -6  -9  300.82   13.04
   2  -7  12   20.48    3.53
   2  -7  11   40.00    5.55
   2  -7  10   23.53    4.80
   2  -7   9   39.06    6.42
   2  -7   8  142.41   12.88
   2  -7   7   35.03    6.44
   2  -7   6   11.11    3.48
   2  -7   5   23.23    5.28
   2  -7   4    3.57    1.84
   2  -7   3   16.98    4.45
   2  -7   2   39.85    6.77
   2  -7   1    8.51    3.03
   2  -7   1    7.38    2.72
   2  -7   1    9.83    3.28
   2  -7   0   48.22    7.41
   2  -7   0   43.17    6.73
   2  -7   0   44.02    7.03
   2  -7  -1    7.67    3.08
   2  -7  -1    8.99    2.98
   2  -7  -2   96.43   10.27
   2  -7  -2   90.27    9.40
   2  -7  -3  184.26   13.59
   2  -7  -3  172.62   12.57
   2  -7  -4  155.60   12.04
   2  -7  -4  148.63   10.87
   2  -7  -5    3.12    1.44
   2  -7  -5   10.21    3.02
   2  -7  -6   20.99    3.56
   1  -8  10   85.14    7.02
   1  -8   9   59.64    6.59
   1  -8   8    1.76    0.82
   1  -8   7    9.11    2.65
   1  -8   6   -0.32    1.09
   1  -8   5  116.79   10.84
   1  -8   4    0.73    1.25
   1  -8   4    2.16    2.08
   1  -8   3  226.16   14.64
   1  -8   3  218.70   12.89
   1  -8   3  240.29   15.57
   1  -8   2    7.94    2.61
   1  -8   2    8.43    2.42
   1  -8   1   34.63    5.58
   1  -8   0   11.95    3.04
   1  -8  -1   38.05    5.33
   1  -8  -2   67.05    6.56
   8  -2   4   17.70    3.35
   8  -2   3    0.74    1.03
   8  -2   2  205.96   13.93
   8  -2   1   98.40   10.02
   8  -2   0  253.77   16.51
   8  -2   0  257.58   14.96
   8  -2  -1   17.90    4.46
   8  -2  -1   17.85    4.29
   8  -2  -2   37.80    6.24
   8  -2  -2   35.82    6.16
   8  -2  -3   56.36    7.61
   8  -2  -4   56.12    7.63
   8  -2  -5   -0.42    0.66
   8  -2  -6  116.81   10.46
   8  -2  -7   -0.11    0.60
   8  -2  -8   83.20    7.59
   7  -3   7    2.70    1.51
   7  -3   7    1.32    0.90
   7  -3   6   62.63    6.83
   7  -3   5    0.51    0.21
   7  -3   4   95.98   10.98
   7  -3   3    0.12    0.37
   7  -3   3    0.36    1.10
   7  -3   2   98.38   11.75
   7  -3   2   97.34   10.64
   7  -3   1   38.93    7.31
   7  -3   1   51.37    8.00
   7  -3   0  152.99   14.62
   7  -3   0  164.52   14.50
   7  -3  -1    8.16    3.42
   7  -3  -1    9.19    3.42
   7  -3  -2   23.99    5.64
   7  -3  -3  203.50   14.01
   7  -3  -3  177.69   15.34
   7  -3  -4  210.56   14.43
   7  -3  -4  154.02   14.03
   7  -3  -5   43.63    7.04
   7  -3  -5    3.11    2.14
   7  -3  -6   62.54    8.17
   7  -3  -6   41.15    6.50
   7  -3  -6   44.31    7.05
   7  -3  -7    7.79    2.85
   7  -3  -7    8.03    2.55
   7  -3  -8  192.79   12.46
   7  -3  -8  178.57   12.72
   7  -3  -9   11.01    3.56
   7  -3  -9   -0.07    0.48
   7  -3 -10    9.36    2.69
   7  -3 -10    0.05    0.48
   7  -3 -11    1.55    1.01
   6  -4  10    4.03    1.45
   6  -4   9  101.22    8.47
   6  -4   9   98.68    8.40
   6  -4   8  239.79   14.50
   6  -4   8  221.13   14.58
   6  -4   7    0.28    0.86
   6  -4   7    4.75    1.84
   6  -4   6  318.38   18.38
   6  -4   5    5.87    2.56
   6  -4   4  180.66   16.37
   6  -4   3    6.09    3.13
   6  -4   3    2.92    1.74
   6  -4   2   57.63    9.20
   6  -4   2   59.46    9.01
   6  -4   1    2.50    2.06
   6  -4   1    3.33    2.49
   6  -4   0   48.31    7.43
   6  -4   0   35.80    6.87
   6  -4   0   36.04    7.05
   6  -4  -1   15.89    5.21
   6  -4  -1    8.63    3.47
   6  -4  -2 1526.27   39.00
   6  -4  -2 1504.29   45.33
   6  -4  -3   23.41    4.60
   6  -4  -3   28.26    5.54
   6  -4  -3   23.63    5.43
   6  -4  -4  123.77   11.13
   6  -4  -4  130.65   11.90
   6  -4  -4  165.10   14.94
   6  -4  -4  140.99   13.47
   6  -4  -5   22.88    3.23
   6  -4  -5   35.06    6.24
   6  -4  -5   37.96    6.72
   6  -4  -6    1.54    1.26
   6  -4  -7   -4.09    4.79
   6  -4  -7    8.25    2.89
   6  -4  -8   31.06    4.11
   6  -4  -8   41.19    6.34
   6  -4  -9   -3.25    3.86
   6  -4  -9    5.20    2.29
   6  -4 -10   14.82    1.98
   6  -4 -10   21.81    3.99
   6  -4 -11    1.29    0.87
   6  -4 -11    5.54    1.62
   5  -5  11    9.83    2.36
   5  -5  11   11.78    2.52
   5  -5  10  180.36   11.94
   5  -5  10  194.24   12.60
   5  -5   9   23.62    4.74
   5  -5   9   19.68    4.51
   5  -5   8   98.49   10.13
   5  -5   8   97.83   10.89
   5  -5   7   43.75    6.83
   5  -5   7   40.35    7.28
   5  -5   6   30.93    6.10
   5  -5   6   30.94    6.52
   5  -5   5  111.62   12.44
   5  -5   5   98.12   11.85
   5  -5   4  316.02   21.71
   5  -5   4  299.51   20.53
   5  -5   3    3.38    1.66
   5  -5   3    2.32    1.33
   5  -5   2  187.28   16.95
   5  -5   2  195.58   16.06
   5  -5   1   93.21   11.95
   5  -5   0  328.69   17.13
   5  -5   0  312.06   21.87
   5  -5   0  288.99   20.26
   5  -5  -1   -0.49    2.55
   5  -5  -1    3.40    1.70
   5  -5  -1    2.36    1.75
   5  -5  -1    4.62    2.46
   5  -5  -2  751.86   27.38
   5  -5  -2  773.11   29.64
   5  -5  -2  736.27   32.89
   5  -5  -2  716.59   31.51
   5  -5  -3   46.27    6.40
   5  -5  -3   55.31    7.94
   5  -5  -3   62.26    9.23
   5  -5  -3   55.87    8.54
   5  -5  -4  198.76   14.39
   5  -5  -4  186.26   14.66
   5  -5  -5  152.80   12.68
   5  -5  -5  160.33   12.29
   5  -5  -5  146.27   12.88
   5  -5  -6    7.14    2.90
   5  -5  -6    7.54    2.70
   5  -5  -6    9.30    3.70
   5  -5  -7   42.16    6.44
   5  -5  -7   46.86    6.52
   5  -5  -8   47.89    6.52
   5  -5  -8   44.27    6.06
   5  -5  -9    9.83    2.79
   5  -5  -9    6.38    2.18
   5  -5 -10    2.37    0.91
   5  -5 -10    4.60    1.58
   4  -6  12   58.93    5.54
   4  -6  11    3.85    1.60
   4  -6  10  154.62   11.69
   4  -6  10  173.87   13.17
   4  -6   9   13.86    3.56
   4  -6   9   13.08    3.76
   4  -6   9   18.53    5.00
   4  -6   8   51.77    7.37
   4  -6   8   45.04    6.99
   4  -6   8   53.21    8.37
   4  -6   7  102.73   11.04
   4  -6   7   91.91   10.07
   4  -6   7   95.60   11.46
   4  -6   6   71.76    9.86
   4  -6   6   68.50    8.81
   4  -6   6   76.20   10.33
   4  -6   5    0.83    0.82
   4  -6   5    1.99    1.58
   4  -6   5   -0.01    0.41
   4  -6   4   56.54    9.27
   4  -6   4   73.00    9.08
   4  -6   4   68.30    9.60
   4  -6   3   57.77    9.49
   4  -6   3   63.89    9.10
   4  -6   2  159.56   15.69
   4  -6   1  133.68   12.51
   4  -6   1  124.76   13.82
   4  -6   0  434.06   22.44
   4  -6   0  409.28   25.06
   4  -6  -1   17.57    4.14
   4  -6  -1   18.39    5.17
   4  -6  -2   21.38    4.88
   4  -6  -2   23.70    5.68
   4  -6  -3  102.08   10.79
   4  -6  -4   66.55    7.87
   4  -6  -4   49.82    7.09
   4  -6  -5    7.00    2.63
   4  -6  -5    2.62    0.44
   4  -6  -6   14.70    3.51
   4  -6  -6   20.52    5.13
   4  -6  -7   24.24    4.36
   4  -6  -7   49.45    8.19
   4  -6  -8    3.88    1.62
   4  -6  -9    3.82    1.31
   3  -7  11    4.81    1.92
   3  -7  10  185.69   12.47
   3  -7   9   44.42    6.55
   3  -7   8  211.46   14.96
   3  -7   7   28.07    5.71
   3  -7   6  244.11   16.66
   3  -7   5   -1.75    2.11
   3  -7   4   95.80   10.45
   3  -7   3    1.12    0.59
   3  -7   2  320.57   18.67
   3  -7   1    1.71    1.93
   3  -7   0  128.13   11.81
   3  -7  -1   14.08    3.94
   3  -7  -2   26.81    5.15
   3  -7  -3   48.71    6.46
   3  -7  -4   94.55    9.04
   3  -7  -5    3.90    2.10
   2  -8  10   69.48    6.25
   2  -8   9  402.91   16.85
   2  -8   8  738.00   24.31
   2  -8   7   31.60    5.21
   2  -8   6   38.10    5.99
   2  -8   5   76.06    8.63
   2  -8   4   47.17    6.27
   2  -8   4   45.35    6.45
   2  -8   3   36.43    5.71
   2  -8   3   33.71    5.38
   2  -8   3   32.97    5.63
   2  -8   2    6.48    2.38
   2  -8   2    3.25    1.26
   2  -8   2    3.25    1.90
   2  -8   1   50.38    6.51
   2  -8   1   51.90    6.53
   2  -8   0   97.55    9.02
   2  -8   0   97.55    8.56
   2  -8  -1   29.83    4.74
   2  -8  -1   24.91    3.73
   2  -8  -2  192.97   11.10
   2  -8  -2  186.24   10.15
   8  -3   3    0.10    0.31
   8  -3   3   -0.14    0.61
   8  -3   2    9.23    2.87
   8  -3   1    1.64    1.23
   8  -3   1    1.30    0.50
   8  -3   0   10.66    3.19
   8  -3   0   14.65    3.88
   8  -3  -1   50.68    7.01
   8  -3  -1   52.54    7.30
   8  -3  -2   47.60    7.06
   8  -3  -3   43.30    6.73
   8  -3  -4   23.97    5.02
   8  -3  -5   10.88    3.14
   8  -3  -5   11.02    3.08
   8  -3  -6   42.37    6.09
   8  -3  -7   54.16    6.21
   7  -4   7   18.74    3.58
   7  -4   6    0.35    0.38
   7  -4   5   62.30    7.39
   7  -4   4  254.79   16.73
   7  -4   3    9.86    3.55
   7  -4   3    8.84    3.36
   7  -4   2    2.95    2.08
   7  -4   1   26.25    5.81
   7  -4   1   17.87    4.75
   7  -4   0   16.11    4.26
   7  -4   0   19.89    4.99
   7  -4  -1    1.24    1.34
   7  -4  -2  245.97   15.11
   7  -4  -2  195.46   16.06
   7  -4  -3  226.44   14.58
   7  -4  -3  163.31   14.37
   7  -4  -4   93.88   10.79
   7  -4  -4   88.48   10.37
   7  -4  -5   45.32    7.39
   7  -4  -5    2.48    1.65
   7  -4  -6   22.03    4.54
   7  -4  -6   28.52    5.35
   7  -4  -7   45.32    6.33
   7  -4  -7   14.62    3.49
   7  -4  -8   18.71    4.45
   7  -4  -8    4.19    1.73
   7  -4  -9  107.54    7.89
   7  -4  -9   89.22    7.52
   6  -5   9    0.43    0.28
   6  -5   9    2.16    0.86
   6  -5   9    0.77    0.96
   6  -5   8   52.33    6.79
   6  -5   7   -0.01    0.63
   6  -5   6    5.50    1.88
   6  -5   6    8.61    2.80
   6  -5   5   14.89    4.12
   6  -5   5   15.98    4.45
   6  -5   4   31.08    6.47
   6  -5   4   29.37    6.05
   6  -5   3   63.74    9.61
   6  -5   3   62.29    8.96
   6  -5   2   -0.61    1.63
   6  -5   1  135.27   14.47
   6  -5   1  151.60   13.71
   6  -5   0   83.71    8.91
   6  -5   0   62.65    9.92
   6  -5   0   65.16    9.54
   6  -5  -1  137.82   11.36
   6  -5  -1  111.55   13.05
   6  -5  -1  116.35   12.68
   6  -5  -2   -0.06    1.76
   6  -5  -2    2.70    1.94
   6  -5  -3    9.74    2.89
   6  -5  -3   13.85    3.52
   6  -5  -3   11.84    4.04
   6  -5  -3   12.15    4.09
   6  -5  -4   52.23    6.70
   6  -5  -4   65.33    7.76
   6  -5  -5  180.39   12.80
   6  -5  -5  210.08   13.71
   6  -5  -5  226.61   14.97
   6  -5  -6   29.01    3.88
   6  -5  -6   42.77    6.06
   6  -5  -7  160.09   11.23
   6  -5  -7  196.78   12.50
   6  -5  -8   46.75    5.27
   6  -5  -8   57.66    6.32
   6  -5  -9  107.67    7.92
   6  -5  -9  110.95    7.84
   5  -6  10    0.67    0.27
   5  -6   9    2.78    1.31
   5  -6   9    4.10    2.05
   5  -6   8    4.32    1.72
   5  -6   8    4.54    2.17
   5  -6   7    2.63    1.67
   5  -6   7    2.40    2.40
   5  -6   6   94.45   10.57
   5  -6   6   99.29    9.76
   5  -6   6   96.53   11.10
   5  -6   5  135.23   13.39
   5  -6   5  116.47   12.29
   5  -6   4   -0.39    1.01
   5  -6   4   -5.04    2.51
   5  -6   3   17.25    5.20
   5  -6   3   15.57    4.31
   5  -6   2    1.43    1.65
   5  -6   2    0.64    1.24
   5  -6   1   44.12    6.94
   5  -6   1   41.48    7.99
   5  -6   0   18.10    4.49
   5  -6   0   18.19    5.36
   5  -6  -1  228.59   15.94
   5  -6  -1  226.62   18.16
   5  -6  -2   67.89    8.71
   5  -6  -2   66.93    9.52
   5  -6  -3   75.40    7.74
   5  -6  -3   66.68    8.12
   5  -6  -3   89.91   10.54
   5  -6  -4    9.54    0.66
   5  -6  -4   18.48    3.70
   5  -6  -5  439.21   19.38
   5  -6  -5  454.04   21.32
   5  -6  -6    3.09    2.67
   5  -6  -6   41.51    6.76
   5  -6  -7   66.31    6.61
   5  -6  -8  109.43    7.80
   4  -7  10    8.87    2.37
   4  -7   9    4.73    1.97
   4  -7   8    2.55    1.54
   4  -7   7   38.05    5.98
   4  -7   6    0.74    0.20
   4  -7   5   -0.59    1.16
   4  -7   4   46.57    6.91
   4  -7   3   22.83    4.98
   4  -7   2    5.63    2.20
   4  -7   1   17.69    4.36
   4  -7   0   10.84    3.43
   4  -7  -1  244.00   15.93
   4  -7  -2   49.82    7.08
   4  -7  -3   74.78    8.28
   4  -7  -4  117.51   10.06
   4  -7  -5  262.99   14.24
   4  -7  -6   29.83    4.98
   3  -8   9   25.41    3.81
   3  -8   8   11.07    2.73
   3  -8   7  330.52   16.04
   3  -8   6   29.31    4.86
   3  -8   5   30.08    4.98
   3  -8   5   34.17    5.36
   3  -8   4    1.04    1.14
   3  -8   4    0.89    0.76
   3  -8   3   37.16    5.58
   3  -8   3   40.13    5.97
   3  -8   2   19.94    4.03
   3  -8   1  101.61    9.29
   3  -8   0    5.06    2.00
   3  -8  -1  237.26   13.20
   3  -8  -2   34.58    4.63
   3  -8  -3  281.50   12.46
   8  -4   4    2.71    0.84
   8  -4   3  233.05   12.82
   8  -4   3  247.66   13.30
   8  -4   2   50.69    6.65
   8  -4   1    0.42    0.44
   8  -4   0    6.62    2.44
   8  -4  -1   21.30    4.55
   8  -4  -1   19.99    4.48
   8  -4  -2   15.06    3.77
   8  -4  -2    9.51    3.09
   8  -4  -3   26.88    5.05
   8  -4  -3   26.44    4.96
   8  -4  -4    5.20    2.06
   8  -4  -4    7.76    2.73
   8  -4  -5    3.64    1.60
   7  -5   7  154.57    9.61
   7  -5   6   94.33    8.53
   7  -5   5  113.63    9.37
   7  -5   5  106.70   10.00
   7  -5   4   14.68    3.74
   7  -5   4   16.51    3.89
   7  -5   3  268.52   17.38
   7  -5   3  263.66   16.42
   7  -5   2   88.39   10.45
   7  -5   2   85.66    9.31
   7  -5   1   25.96    5.63
   7  -5   1   29.09    5.37
   7  -5   0   44.91    7.78
   7  -5  -1  143.26   13.65
   7  -5  -2    4.25    2.20
   7  -5  -3   31.93    6.35
   7  -5  -3    4.63    2.35
   7  -5  -4   40.18    6.36
   7  -5  -4    3.43    1.98
   7  -5  -5   36.69    5.65
   7  -5  -6  129.95    9.46
   7  -5  -7   18.48    3.78
   7  -5  -8   18.95    3.39
   6  -6   8   55.10    6.15
   6  -6   7  114.22   10.03
   6  -6   6   48.12    6.35
   6  -6   6   48.98    6.94
   6  -6   5   54.74    7.55
   6  -6   5   49.96    7.22
   6  -6   4    2.78    1.72
   6  -6   4    2.17    1.97
   6  -6   3  158.78   14.30
   6  -6   3  161.04   13.17
   6  -6   2   19.99    5.42
   6  -6   1  327.15   21.44
   6  -6   0   12.71    3.96
   6  -6  -1    4.40    1.46
   6  -6  -2   12.76    2.92
   6  -6  -2   17.39    4.50
   6  -6  -3   54.65    6.76
   6  -6  -3   47.56    6.39
   6  -6  -3   50.12    7.23
   6  -6  -4   11.61    3.06
   6  -6  -4   15.26    3.87
   6  -6  -5    1.61    0.79
   6  -6  -5   16.56    4.31
   6  -6  -6    5.47    1.78
   6  -6  -7  121.91    8.03
   5  -7   8    3.04    1.26
   5  -7   7  102.43    8.24
   5  -7   6   53.37    7.14
   5  -7   5   40.80    6.37
   5  -7   4    2.20    0.90
   5  -7   4    6.37    2.44
   5  -7   3   27.73    4.79
   5  -7   3   31.32    6.32
   5  -7   2    1.99    1.18
   5  -7   2    1.93    0.90
   5  -7   1   26.67    4.93
   5  -7   1   22.90    5.50
   5  -7   0   20.54    4.29
   5  -7  -1   -0.97    1.47
   5  -7  -2   -2.45    2.50
   5  -7  -3    0.38    1.86
   5  -7  -4   67.43    7.10
   5  -7  -5   20.49    4.23
   4  -8   7   81.37    6.68
   4  -8   7   88.31    7.13
   4  -8   6   20.61    3.71
   4  -8   6   25.00    3.94
   4  -8   5   43.72    5.62
   4  -8   5   47.92    5.62
   4  -8   4    2.24    1.48
   4  -8   3  135.64   10.28
   4  -8   2   70.07    7.44
   4  -8   1    6.94    2.39
   4  -8   0    1.29    0.83
   4  -8  -1   18.19    3.22
   4  -8  -2   -3.65    2.08
   4  -8  -3    1.79    1.13
   8  -5   2   74.92    7.22
   8  -5   1    9.45    2.79
   8  -5   0   37.90    5.52
   8  -5  -1    6.35    2.30
   8  -5  -2   48.78    6.09
   8  -5  -3   37.02    4.94
   7  -6   5  108.28    8.20
   7  -6   4   84.81    8.08
   7  -6   4   81.20    7.42
   7  -6   3   26.49    4.93
   7  -6   3   28.35    4.41
   7  -6   2  122.40   10.96
   7  -6   1    2.51    1.09
   7  -6   0  565.27   24.12
   7  -6  -1  225.20   14.79
   7  -6  -2   15.95    3.68
   7  -6  -3    1.29    1.26
   7  -6  -5   14.33    2.85
   6  -7   3    1.84    1.17
   6  -7   2  286.56   17.09
   6  -7   1   28.22    5.36
   6  -7   0  156.66   12.35
   6  -7  -1   -2.83    1.99
   6  -7  -2   74.57    6.91
   6  -7  -3   11.50    2.83
   5  -8   4   35.95    4.32
   5  -8   3    9.95    2.44
   5  -8   2  170.99   10.41
   5  -8   1   33.00    4.35
   5  -8   0   39.77    4.82
   5  -8  -1    4.44    0.68
   5  -8  -2   67.53    5.86
   0   0   0    0.00    0.00
TITL Grib-EN-1 in P-1
REM P-1 (#2 in standard setting)
CELL 1.54184   7.228479   7.238477  13.758559 102.1917  99.6156 104.1487
ZERR    4.00   0.000518   0.000541   0.001128   0.0066   0.0064   0.0063
LATT  1
SFAC C H N O S Cl
UNIT 56.00 44.00 8.00 8.00 4.00 4.00
TREF
HKLF 4
END
_computing_structure_solution     'SHELXT 2014/5 (Sheldrick, 2014)'
;
_shelx_hkl_checksum     76476
_shelx_res_file
;
TITL grib-en-1_pl_a.res in P-1
    grib-en-1_pl.res
    created by SHELXL-2018/1 at 11:07:11 on 05-Feb-2020
REM Old TITL Grib-EN-1 in P-1 #2 New: P-1
REM SHELXT solution in P-1
REM R1 0.135, Rweak 0.007, Alpha 0.035, Orientation as input
REM Formula found by SHELXT: C18 Cl2
CELL 1.54184 7.2285 7.2385 13.7586 102.192 99.616 104.149
ZERR 2 0.0005 0.0005 0.0011 0.007 0.006 0.006
LATT 1
SFAC C H Cl N O S
UNIT 28 22 2 4 4 2
EQIV $1 1+X,+Y,+Z
EQIV $2 +X,-1+Y,+Z
EQIV $3 1-X,1-Y,2-Z
L.S. 50
PLAN  -20
HTAB C10 O2_$1
HTAB C14 O1_$2
HTAB C14 O2_$3
list 4
conf
fmap 2
acta
OMIT 1 0 0
OMIT 0 -2 1
OMIT 3 0 2
OMIT -4 7 6
OMIT -4 1 7
OMIT -7 5 5
REM <olex2.extras>
REM <HklSrc "%.\\grib-en-1_pl.hkl">
REM </olex2.extras>
WGHT    0.055400
EXTI    0.001831
FVAR       0.92540
CL1   3    0.018697    0.023761    0.271554    11.00000    0.04308    0.03400 =
         0.02380    0.00333    0.00810    0.00292
S1    6    0.405529    0.623153    0.765576    11.00000    0.02603    0.02189 =
         0.02158    0.00387    0.00108    0.00682
O1    5    0.545794    0.780152    0.745165    11.00000    0.03289    0.02378 =
         0.03725    0.01073   -0.00340    0.00253
O2    5    0.269966    0.669238    0.826179    11.00000    0.03567    0.03762 =
         0.02692    0.00162    0.00332    0.01596
N1    4    0.364784    0.413739    0.575372    11.00000    0.02387    0.02723 =
         0.02355    0.00914    0.00498    0.00503
N2    4    0.063867    0.227175    0.464039    11.00000    0.02398    0.02121 =
         0.02004    0.00893    0.00307    0.00542
C1    1    0.260536    0.461194    0.647321    11.00000    0.02404    0.02089 =
         0.02144    0.00803    0.00397    0.00542
C2    1    0.062672    0.397066    0.633114    11.00000    0.02712    0.02345 =
         0.02279    0.00896    0.00800    0.01076
AFIX  43
H2    2    0.001144    0.434521    0.685034    11.00000   -1.20000
AFIX   0
C3    1   -0.046194    0.272061    0.537228    11.00000    0.02198    0.02468 =
         0.02628    0.01239    0.00667    0.00930
C4    1   -0.241043    0.174939    0.491708    11.00000    0.02065    0.03105 =
         0.03375    0.01276    0.00300    0.00765
AFIX  43
H4    2   -0.346453    0.178047    0.521972    11.00000   -1.20000
AFIX   0
C5    1   -0.251694    0.070543    0.391484    11.00000    0.02761    0.02571 =
         0.03016    0.01093   -0.00182    0.00442
AFIX  43
H5    2   -0.365477   -0.008063    0.343710    11.00000   -1.20000
AFIX   0
C6    1   -0.066255    0.104716    0.376654    11.00000    0.03089    0.02100 =
         0.02298    0.00705    0.00212    0.00505
C7    1    0.264494    0.300897    0.486718    11.00000    0.02302    0.02362 =
         0.02436    0.00769    0.00687    0.00558
AFIX  43
H7    2    0.331004    0.268421    0.436325    11.00000   -1.20000
AFIX   0
C8    1    0.535445    0.480921    0.822407    11.00000    0.02754    0.02413 =
         0.02156    0.00654   -0.00044    0.00630
C9    1    0.732711    0.513419    0.823564    11.00000    0.03421    0.02994 =
         0.02778    0.01240    0.01110    0.00960
AFIX  43
H9    2    0.796540    0.608266    0.794615    11.00000   -1.20000
AFIX   0
C10   1    0.833859    0.400344    0.869270    11.00000    0.02618    0.03912 =
         0.03311    0.01236    0.00909    0.01204
AFIX  43
H10   2    0.966752    0.421378    0.871207    11.00000   -1.20000
AFIX   0
C11   1    0.739038    0.257078    0.911835    11.00000    0.03313    0.02601 =
         0.01935    0.00378    0.00110    0.00952
C12   1    0.541353    0.229867    0.909970    11.00000    0.03223    0.03257 =
         0.03596    0.01609    0.00737    0.00638
AFIX  43
H12   2    0.476588    0.134692    0.938446    11.00000   -1.20000
AFIX   0
C13   1    0.439200    0.342127    0.866410    11.00000    0.02477    0.03500 =
         0.03755    0.01451    0.00539    0.00474
AFIX  43
H13   2    0.307487    0.324508    0.866706    11.00000   -1.20000
AFIX   0
C14   1    0.847651    0.133597    0.959795    11.00000    0.04351    0.03280 =
         0.02755    0.00880    0.00579    0.01788
AFIX 137
H14A  2    0.794694   -0.002190    0.921296    11.00000   -1.50000
H14B  2    0.833361    0.145628    1.028789    11.00000   -1.50000
H14C  2    0.984104    0.178670    0.959859    11.00000   -1.50000
AFIX   0
HKLF 4
REM  grib-en-1_pl_a.res in P-1
REM R1 =  0.0430 for    2177 Fo > 4sig(Fo)  and  0.0485 for all    2498 data
REM    183 parameters refined using      0 restraints
END
WGHT      0.0554      0.0000
REM Highest difference peak  0.531,  deepest hole -0.312,  1-sigma level  0.076
Q1    1   0.3438  0.5570  0.6975  11.00000  0.05    0.53
Q2    1   0.4821  0.5381  0.7936  11.00000  0.05    0.42
Q3    1  -0.0198 -0.0295  0.1985  11.00000  0.05    0.29
Q4    1   0.7856  0.3446  0.8932  11.00000  0.05    0.27
Q5    1   0.3667  0.6661  0.8276  11.00000  0.05    0.26
Q6    1   0.0646 -0.0814  0.2802  11.00000  0.05    0.25
Q7    1   0.5320  0.4440  0.7621  11.00000  0.05    0.24
Q8    1   0.3064  0.7084  0.8839  11.00000  0.05    0.24
Q9    1   0.1250 -0.0074  0.3018  11.00000  0.05    0.24
Q10   1  -0.1522  0.1419  0.1787  11.00000  0.05    0.23
Q11   1   0.7811  0.1861  0.9240  11.00000  0.05    0.23
Q12   1   0.0034  0.1751  0.4046  11.00000  0.05    0.23
Q13   1  -0.0492  0.0759  0.3184  11.00000  0.05    0.23
Q14   1   0.1917  0.4929  0.6355  11.00000  0.05    0.22
Q15   1   0.6306  0.2139  0.8982  11.00000  0.05    0.22
Q16   1   0.2170  0.4262  0.6533  11.00000  0.05    0.22
Q17   1   0.4456  0.3636  0.5914  11.00000  0.05    0.22
Q18   1  -0.0862  0.2728  0.3183  11.00000  0.05    0.22
Q19   1   0.3122  0.3854  0.5197  11.00000  0.05    0.22
Q20   1   0.5162  0.6827  0.8655  11.00000  0.05    0.21
;
_shelx_res_checksum     29536
