# Supplementary material for: 7-Chloro-3-(4-methyl­benzene­sulfon­yl)pyrrolo[1,2-c]pyrimidine
Source: IUCrdata. 2020 Mar 27;5(Pt 3):x200382. doi: 10.1107/S241431462000382X (PMC9462199; doi:10.1107/S241431462000382X)
Supplement: Supplementary file 2 [file x-05-x200382-Isup2.hkl]

data_I                                                                          
_shelx_title ' grib-en-1_pl_a.res in P-1'                                       
_shelx_refln_list_code          4                                               
_shelx_F_calc_maximum      128.10                                               
_exptl_crystal_F_000       316.00                                               
_reflns_d_resolution_high  0.8143                                               
                                                                                
loop_                                                                           
 _space_group_symop_operation_xyz                                               
 'x, y, z'                                                                      
 '-x, -y, -z'                                                                   
                                                                                
_cell_length_a     7.2285                                                       
_cell_length_b     7.2385                                                       
_cell_length_c    13.7586                                                       
_cell_angle_alpha 102.192                                                       
_cell_angle_beta   99.616                                                       
_cell_angle_gamma 104.149                                                       
                                                                                
_shelx_F_squared_multiplier     1.000                                           
                                                                                
loop_                                                                           
 _refln_index_h                                                                 
 _refln_index_k                                                                 
 _refln_index_l                                                                 
 _refln_F_squared_calc                                                          
 _refln_F_squared_meas                                                          
 _refln_F_squared_sigma                                                         
 _refln_observed_status                                                         
   2   0   0        481.98        506.84        25.51 o                         
   3   0   0        514.23        520.93        23.36 o                         
   4   0   0        988.46       1207.47       151.13 o                         
   5   0   0        193.40        167.43        27.90 o                         
   6   0   0        411.23        367.64        22.11 o                         
   7   0   0        104.15        101.98        12.24 o                         
   8   0   0          8.19         10.15         2.19 o                         
  -8   1   0         36.45         41.16         7.19 o                         
  -7   1   0         32.05         40.76         5.32 o                         
  -6   1   0        146.21        133.88         9.21 o                         
  -5   1   0          1.17          6.56         5.35 o                         
  -4   1   0        606.08        581.10        65.58 o                         
  -3   1   0        365.61        385.83        19.37 o                         
  -2   1   0        468.33        443.79        16.85 o                         
  -1   1   0       1006.51        946.76        13.99 o                         
   0   1   0        942.32       1039.89        26.34 o                         
   1   1   0       8253.16       8435.06        83.33 o                         
   2   1   0        616.46        730.31        32.96 o                         
   3   1   0          3.62          5.02         2.97 o                         
   4   1   0         60.84         25.16         9.83 o                         
   5   1   0          6.81          7.05         2.64 o                         
   6   1   0        236.68        235.30        17.85 o                         
   7   1   0         65.74         68.29         9.81 o                         
   8   1   0         65.84         64.87         4.91 o                         
  -8   2   0        292.69        299.14        12.96 o                         
  -7   2   0          3.32          2.51         1.31 o                         
  -6   2   0        184.34        176.94        15.69 o                         
  -5   2   0        123.91        107.75        23.06 o                         
  -4   2   0        111.31        108.09        12.71 o                         
  -3   2   0       1105.67       1053.63        34.79 o                         
  -2   2   0        155.64        156.08        10.45 o                         
  -1   2   0        110.26        105.59        10.61 o                         
   0   2   0          3.12          3.37         1.28 o                         
   1   2   0       1192.09       1181.23        46.34 o                         
   2   2   0        444.55        480.84        35.40 o                         
   3   2   0          1.62          6.18         5.35 o                         
   4   2   0        223.88        219.87        22.68 o                         
   5   2   0        136.95        137.24        10.90 o                         
   6   2   0         53.59         42.28         7.45 o                         
   7   2   0         10.43         13.52         4.01 o                         
  -8   3   0         11.60         14.69         2.88 o                         
  -7   3   0        188.27        185.80        12.03 o                         
  -6   3   0          1.23          1.17         1.08 o                         
  -5   3   0        388.15        353.08        36.36 o                         
  -4   3   0        334.64        316.36        21.83 o                         
  -3   3   0        177.20        175.88        14.77 o                         
  -2   3   0        130.47        107.33         6.81 o                         
  -1   3   0          1.08          2.51         0.91 o                         
   0   3   0        457.65        418.71        30.94 o                         
   1   3   0        244.09        260.34        17.45 o                         
   2   3   0        105.91        100.12        11.87 o                         
   3   3   0        988.54        936.10        44.98 o                         
   4   3   0        143.19        144.18         9.76 o                         
   5   3   0        191.08        198.83        11.93 o                         
   6   3   0          9.47          8.17         2.16 o                         
  -8   4   0          9.00          7.73         2.85 o                         
  -7   4   0         17.85         20.90         3.78 o                         
  -6   4   0         44.97         47.32         4.79 o                         
  -5   4   0        282.96        278.98        12.96 o                         
  -4   4   0        503.52        504.07        43.31 o                         
  -3   4   0        122.72        115.58        14.15 o                         
  -2   4   0        205.18        210.44        13.88 o                         
  -1   4   0         36.71         28.10         6.20 o                         
   0   4   0         14.19         18.63         5.16 o                         
   1   4   0        471.20        401.59        26.04 o                         
   2   4   0         65.37         67.95        11.42 o                         
   3   4   0         28.13         34.86         6.91 o                         
   4   4   0       1002.01       1077.31        60.14 o                         
   5   4   0         26.70         27.66         4.17 o                         
   6   4   0         59.20         64.40         4.92 o                         
  -8   5   0         33.78         44.26         6.45 o                         
  -7   5   0         51.77         52.45         9.09 o                         
  -6   5   0         76.63         84.83         7.85 o                         
  -5   5   0        394.62        366.01        13.13 o                         
  -4   5   0        103.74        105.67         8.58 o                         
  -3   5   0        165.70        136.09        23.88 o                         
  -2   5   0        432.45        409.27        27.84 o                         
  -1   5   0        171.23        164.78        17.94 o                         
   0   5   0        328.90        289.48        24.43 o                         
   1   5   0        172.30        158.87        15.98 o                         
   2   5   0        475.35        465.87        19.25 o                         
   3   5   0          0.04         -1.41         2.24 o                         
   4   5   0         69.11         76.68        10.26 o                         
   5   5   0        127.51        145.26        11.54 o                         
  -7   6   0        606.09        661.70        28.23 o                         
  -6   6   0         18.57         14.84         4.62 o                         
  -5   6   0         24.30         21.18         4.02 o                         
  -4   6   0        504.46        495.25        19.55 o                         
  -3   6   0        108.55        101.93         8.64 o                         
  -2   6   0        209.44        202.45        16.02 o                         
  -1   6   0         64.61         70.53         6.67 o                         
   0   6   0          1.58          1.39         1.21 o                         
   1   6   0         47.78         44.27         5.55 o                         
   2   6   0        227.67        237.94        12.59 o                         
   3   6   0         30.11         34.37         6.33 o                         
   4   6   0          2.45          1.09         0.84 o                         
  -6   7   0        154.53        183.05        14.43 o                         
  -5   7   0         18.13         23.99         5.01 o                         
  -4   7   0          9.89         12.66         4.01 o                         
  -3   7   0        136.62        149.69        13.80 o                         
  -2   7   0         46.15         52.65         4.75 o                         
  -1   7   0        555.77        588.11        19.16 o                         
   0   7   0         40.11         36.56         7.00 o                         
   1   7   0         40.99         46.92         7.64 o                         
   2   7   0          0.40          0.04         0.56 o                         
  -5   8   0         46.07         46.45         5.63 o                         
  -4   8   0          1.52          1.51         0.97 o                         
  -3   8   0          7.08          5.91         2.34 o                         
  -2   8   0        113.68        113.96         7.25 o                         
  -1   8   0         10.59         13.96         3.55 o                         
   0   8   0        145.49        146.44        11.28 o                         
  -1  -8   1          0.02          0.67         0.97 o                         
   0  -8   1         47.21         50.32         6.82 o                         
   1  -8   1         34.73         40.44         6.52 o                         
   2  -8   1         61.57         59.74         5.38 o                         
   3  -8   1        112.57        118.71        10.85 o                         
   4  -8   1          7.95          8.10         2.79 o                         
   5  -8   1         44.49         38.54         5.08 o                         
  -3  -7   1         12.32         10.34         2.70 o                         
  -2  -7   1          6.97          6.55         1.85 o                         
  -1  -7   1        327.55        361.01        14.59 o                         
   0  -7   1         10.30          9.93         3.41 o                         
   1  -7   1        405.35        430.60        13.82 o                         
   2  -7   1          7.89          9.92         2.01 o                         
   3  -7   1          0.24          2.00         2.25 o                         
   4  -7   1         22.11         20.66         5.09 o                         
   5  -7   1         27.81         29.35         4.29 o                         
   6  -7   1         26.74         32.96         6.26 o                         
  -4  -6   1         49.22         50.32         6.96 o                         
  -3  -6   1        418.59        446.56        16.17 o                         
  -2  -6   1        365.36        409.26        16.64 o                         
  -1  -6   1         51.67         54.23         8.47 o                         
   0  -6   1        904.98        877.11        36.12 o                         
   1  -6   1          0.24         -1.49         1.49 o                         
   2  -6   1        176.25        189.63        15.59 o                         
   3  -6   1         44.55         40.77         8.46 o                         
   4  -6   1        166.49        151.67        10.84 o                         
   5  -6   1         54.02         50.25         6.12 o                         
   6  -6   1        381.56        382.54        25.07 o                         
   7  -6   1          3.11          2.93         1.27 o                         
  -5  -5   1         52.23         56.34         7.53 o                         
  -4  -5   1        133.57        136.93        13.74 o                         
  -3  -5   1          9.12         11.89         4.05 o                         
  -2  -5   1        197.75        222.28        17.15 o                         
  -1  -5   1        255.22        276.20        13.18 o                         
   0  -5   1         48.63         46.75         9.49 o                         
   1  -5   1        185.80        187.65        18.62 o                         
   2  -5   1          2.09          8.43         3.96 o                         
   3  -5   1          8.95          0.85         4.17 o                         
   4  -5   1         20.79         23.13         6.18 o                         
   5  -5   1        125.37        108.89        13.96 o                         
   6  -5   1        175.19        168.65        11.63 o                         
   7  -5   1         31.83         32.34         4.54 o                         
   8  -5   1         12.79         11.04         3.26 o                         
  -6  -4   1          1.52          3.27         1.65 o                         
  -5  -4   1        183.85        169.91        10.45 o                         
  -4  -4   1         42.04         42.76         5.83 o                         
  -3  -4   1        333.65        317.54        20.60 o                         
  -2  -4   1        474.93        493.32        29.99 o                         
  -1  -4   1        472.69        425.20        46.57 o                         
   0  -4   1        214.05        224.88        26.60 o                         
   1  -4   1        259.55        272.55        19.29 o                         
   2  -4   1        251.34        257.32        15.06 o                         
   3  -4   1         13.84         15.65         5.28 o                         
   4  -4   1        350.59        365.38        26.40 o                         
   5  -4   1        627.81        581.78        15.72 o                         
   6  -4   1          3.58          3.36         1.85 o                         
   7  -4   1         22.92         25.72         4.89 o                         
   8  -4   1          1.05          0.49         0.51 o                         
  -7  -3   1         88.23         85.25         8.27 o                         
  -6  -3   1          4.92          4.79         1.85 o                         
  -5  -3   1         10.16          8.43         2.41 o                         
  -4  -3   1        154.70        145.48         9.58 o                         
  -3  -3   1         87.05         77.62        17.28 o                         
  -2  -3   1        430.58        439.32        36.77 o                         
  -1  -3   1        405.18        452.54        33.29 o                         
   0  -3   1         94.49         89.61        13.74 o                         
   1  -3   1        412.93        445.19        13.64 o                         
   2  -3   1       1212.51       1362.81        29.11 o                         
   3  -3   1        240.66        272.93        26.52 o                         
   4  -3   1        125.34        136.67        20.96 o                         
   5  -3   1       1078.03       1124.21        67.31 o                         
   6  -3   1        956.43        896.86        51.19 o                         
   7  -3   1         51.91         53.08         7.26 o                         
   8  -3   1          1.44          1.63         0.54 o                         
  -7  -2   1          4.58          3.48         1.60 o                         
  -6  -2   1         38.03         37.63         7.15 o                         
  -5  -2   1        173.26        173.93        10.81 o                         
  -4  -2   1        105.78        109.14        15.35 o                         
  -3  -2   1         43.96         56.09         9.69 o                         
  -2  -2   1        830.30       1025.34        48.11 o                         
  -1  -2   1        255.86        245.59        13.56 o                         
   1  -2   1       6841.30       6839.22        75.65 o                         
   2  -2   1         18.46         30.72         7.00 o                         
   3  -2   1         65.56         72.38         9.37 o                         
   4  -2   1        196.73        223.30        19.09 o                         
   5  -2   1         13.23         10.76         7.26 o                         
   6  -2   1         93.44        102.41        11.80 o                         
   7  -2   1        449.18        421.73        26.30 o                         
   8  -2   1        104.86        114.95        11.71 o                         
  -8  -1   1        139.51        139.36        10.84 o                         
  -7  -1   1          2.04          0.28         0.99 o                         
  -6  -1   1          0.24         -0.72         1.62 o                         
  -5  -1   1        157.07        160.45        13.51 o                         
  -4  -1   1         26.77         14.64         7.38 o                         
  -3  -1   1        912.09        864.78        48.99 o                         
  -2  -1   1        110.75        129.15        11.03 o                         
  -1  -1   1        581.58        588.66        20.27 o                         
   0  -1   1        121.28        153.34         6.02 o                         
   1  -1   1       3434.39       3269.81        66.15 o                         
   2  -1   1        461.19        445.02        17.73 o                         
   3  -1   1        221.73        165.63        13.33 o                         
   4  -1   1        182.91        201.22        17.47 o                         
   5  -1   1          2.35         12.61         7.44 o                         
   6  -1   1        119.52        120.73         9.08 o                         
   7  -1   1         25.85         26.50         6.17 o                         
   8  -1   1         79.07         86.05         6.74 o                         
  -8   0   1         44.58         35.72         5.98 o                         
  -7   0   1        999.34        992.89        31.37 o                         
  -6   0   1         15.88         13.72         2.96 o                         
  -5   0   1         21.74         19.37         9.30 o                         
  -4   0   1         30.60         34.15        11.02 o                         
  -3   0   1       1526.70       1793.41       113.41 o                         
  -2   0   1        860.07        870.92        21.53 o                         
  -1   0   1       3808.65       3940.99       109.63 o                         
   0   0   1        634.05        577.94        16.09 o                         
   1   0   1        420.31        410.71        21.44 o                         
   2   0   1       1033.83        962.75        27.17 o                         
   3   0   1        879.34        965.47        33.47 o                         
   4   0   1         32.41         22.23         5.85 o                         
   5   0   1          5.31          2.00         6.27 o                         
   6   0   1        204.39        186.75        11.65 o                         
   7   0   1         56.02         64.54         9.72 o                         
   8   0   1          6.68         11.29         2.21 o                         
  -8   1   1         40.31         45.49         4.91 o                         
  -7   1   1         69.23         75.17         7.28 o                         
  -6   1   1        750.33        763.87        32.51 o                         
  -5   1   1          0.44          5.42         4.86 o                         
  -4   1   1        121.71        124.66        20.07 o                         
  -3   1   1        364.28        373.57        17.87 o                         
  -2   1   1        632.40        605.28        16.90 o                         
  -1   1   1          1.39          1.77         0.71 o                         
   0   1   1       1391.21       1474.38        34.90 o                         
   1   1   1        830.56        895.00        81.92 o                         
   2   1   1        116.38        114.30         9.26 o                         
   3   1   1        494.15        473.94        25.32 o                         
   4   1   1         61.43         59.49        15.52 o                         
   5   1   1        179.18        171.63        10.67 o                         
   6   1   1          2.21          1.58         1.34 o                         
   7   1   1         16.92         17.02         4.48 o                         
  -8   2   1         18.43         20.87         3.61 o                         
  -7   2   1          0.33         -0.54         1.58 o                         
  -6   2   1         14.28         18.46         5.35 o                         
  -5   2   1        192.95        193.08        19.97 o                         
  -4   2   1          2.52          8.18         4.43 o                         
  -3   2   1        198.44        222.68        12.33 o                         
  -2   2   1         94.76         91.12         6.56 o                         
  -1   2   1        146.51        173.90        10.73 o                         
   0   2   1        111.39        149.76        10.35 o                         
   1   2   1       1117.44        999.86        55.95 o                         
   2   2   1         64.04         63.91         8.32 o                         
   3   2   1         98.22        119.03        20.57 o                         
   4   2   1        477.67        501.70        15.60 o                         
   5   2   1          0.33          1.19         1.94 o                         
   6   2   1        227.03        243.52        12.99 o                         
   7   2   1          9.43         10.91         3.15 o                         
  -8   3   1         55.96         60.26         5.91 o                         
  -7   3   1          9.74         10.13         2.82 o                         
  -6   3   1         19.68         26.03         4.51 o                         
  -5   3   1         21.28         15.80         8.05 o                         
  -4   3   1        350.27        356.64        32.70 o                         
  -3   3   1        920.05       1008.31        34.24 o                         
  -2   3   1        224.05        220.61        10.29 o                         
  -1   3   1        611.70        697.74        20.53 o                         
   0   3   1         94.28         73.44         9.06 o                         
   1   3   1         85.80         80.27        10.03 o                         
   2   3   1        936.14        939.83        37.84 o                         
   3   3   1         13.92         17.32         6.66 o                         
   4   3   1        259.44        260.89        13.39 o                         
   5   3   1        159.23        163.41        15.76 o                         
   6   3   1          1.49          0.74         0.82 o                         
  -8   4   1         20.79         24.12         3.73 o                         
  -7   4   1          3.13          1.45         1.56 o                         
  -6   4   1          8.20         13.50         4.24 o                         
  -5   4   1        313.04        308.20        10.97 o                         
  -4   4   1         70.42         63.55        15.30 o                         
  -3   4   1       1161.21       1278.71        42.55 o                         
  -2   4   1        296.04        298.83        45.05 o                         
  -1   4   1          0.84          0.18         0.85 o                         
   0   4   1        561.51        552.80        29.85 o                         
   1   4   1       1849.51       1806.42        57.24 o                         
   2   4   1        129.13        135.79        11.09 o                         
   3   4   1       1545.42       1583.38        47.58 o                         
   4   4   1          6.50          4.46         2.41 o                         
   5   4   1        355.30        381.87        15.02 o                         
  -8   5   1          6.36          7.42         2.69 o                         
  -7   5   1        165.51        167.39        15.95 o                         
  -6   5   1        147.04        145.38         9.46 o                         
  -5   5   1          2.66          3.00         1.17 o                         
  -4   5   1          0.88          2.30         1.17 o                         
  -3   5   1        176.18        161.85        12.14 o                         
  -2   5   1         42.06         30.44         7.87 o                         
  -1   5   1        358.41        355.63        27.13 o                         
   0   5   1          0.06          6.01         2.45 o                         
   1   5   1         66.38         62.73         6.31 o                         
   2   5   1        528.21        558.47        19.78 o                         
   3   5   1          2.17          2.15         1.12 o                         
   4   5   1         77.74         69.41         9.31 o                         
   5   5   1          0.27          0.98         0.91 o                         
  -7   6   1        237.11        263.23        17.29 o                         
  -6   6   1          5.23          5.14         1.70 o                         
  -5   6   1        270.57        266.18        14.00 o                         
  -4   6   1         20.95         20.90         3.77 o                         
  -3   6   1         85.09         84.63        10.44 o                         
  -2   6   1         47.00         47.45         5.55 o                         
  -1   6   1        153.93        158.33         8.36 o                         
   0   6   1        205.83        189.02        16.56 o                         
   1   6   1         21.47         19.96         3.69 o                         
   2   6   1         21.07         17.15         3.33 o                         
   3   6   1         21.26         22.10         4.75 o                         
   4   6   1         26.13         30.76         4.62 o                         
  -6   7   1          0.25         -2.32         2.32 o                         
  -5   7   1          0.51         -1.13         1.72 o                         
  -4   7   1        268.69        285.20        18.62 o                         
  -3   7   1         16.07         16.44         4.60 o                         
  -2   7   1         10.11          9.74         2.50 o                         
  -1   7   1          4.56          4.16         1.52 o                         
   0   7   1         20.66         24.16         5.31 o                         
   1   7   1        212.40        226.91        16.00 o                         
   2   7   1          0.37          0.34         0.63 o                         
  -5   8   1          7.37          5.18         0.79 o                         
  -4   8   1         21.32         21.24         3.76 o                         
  -3   8   1        262.11        277.36        15.43 o                         
  -2   8   1         34.09         31.54         3.42 o                         
  -1   8   1         41.66         44.44         6.23 o                         
   0   8   1         21.90         18.29         3.63 o                         
  -1  -8   2         27.30         20.99         4.06 o                         
   0  -8   2         41.77         49.33         7.00 o                         
   1  -8   2         12.90          9.59         2.07 o                         
   2  -8   2          4.28          4.71         1.12 o                         
   3  -8   2         24.47         23.29         4.71 o                         
   4  -8   2         81.02         81.85         8.69 o                         
   5  -8   2        197.43        199.85        12.17 o                         
  -3  -7   2         20.27         22.53         4.29 o                         
  -2  -7   2        213.90        219.18        10.75 o                         
  -1  -7   2         25.16         26.40         3.92 o                         
   0  -7   2        178.05        176.69        16.10 o                         
   1  -7   2        274.34        282.28        20.21 o                         
   2  -7   2         40.26         46.54         7.91 o                         
   3  -7   2        338.99        374.77        21.83 o                         
   4  -7   2          9.24          6.57         2.57 o                         
   5  -7   2          2.13          2.28         0.84 o                         
   6  -7   2        297.69        335.03        19.98 o                         
  -4  -6   2         47.05         62.12         7.97 o                         
  -3  -6   2        280.55        305.25        13.58 o                         
  -2  -6   2          2.73          4.68         2.03 o                         
  -1  -6   2        458.02        504.16        34.62 o                         
   0  -6   2        195.96        218.82        15.92 o                         
   1  -6   2         54.01         47.45         8.06 o                         
   2  -6   2         80.28         91.19        10.85 o                         
   3  -6   2          0.79          0.40         1.55 o                         
   4  -6   2        233.47        186.47        18.34 o                         
   5  -6   2          0.13          1.14         1.16 o                         
   6  -6   2         22.20         23.34         6.33 o                         
   7  -6   2        127.21        143.01        12.81 o                         
  -5  -5   2         49.39         56.76         7.79 o                         
  -4  -5   2         64.07         65.03         9.47 o                         
  -3  -5   2          2.29          2.44         1.68 o                         
  -2  -5   2        530.02        540.45        19.44 o                         
  -1  -5   2         32.34         35.19         6.82 o                         
   0  -5   2        613.46        601.24        34.04 o                         
   1  -5   2         58.43         63.32        10.64 o                         
   2  -5   2          8.11          7.03         2.96 o                         
   3  -5   2        253.88        230.48        21.75 o                         
   4  -5   2          8.47          6.47         2.14 o                         
   5  -5   2        241.76        224.09        13.62 o                         
   6  -5   2          0.07         -0.71         1.90 o                         
   7  -5   2        100.38        101.50         8.12 o                         
   8  -5   2         74.14         87.52         8.43 o                         
  -6  -4   2         88.57         91.76        11.13 o                         
  -5  -4   2         13.24         12.26         2.82 o                         
  -4  -4   2        350.33        371.20        29.46 o                         
  -3  -4   2         12.73          8.62         3.44 o                         
  -2  -4   2        201.47        215.04        28.67 o                         
  -1  -4   2        337.86        309.46        31.78 o                         
   0  -4   2        106.94        124.35        19.40 o                         
   1  -4   2         64.48         52.92         8.36 o                         
   2  -4   2        230.74        264.31        19.37 o                         
   3  -4   2         90.15         76.97        11.39 o                         
   4  -4   2        136.36        152.61        17.37 o                         
   5  -4   2          0.42          0.03         0.73 o                         
   6  -4   2         80.10         68.42         7.52 o                         
   7  -4   2          0.22          3.44         2.43 o                         
   8  -4   2         54.92         59.21         7.77 o                         
  -7  -3   2          6.78          6.70         2.27 o                         
  -6  -3   2          0.31          0.74         0.96 o                         
  -5  -3   2        729.03        748.00        22.85 o                         
  -4  -3   2        210.68        209.20        11.39 o                         
  -3  -3   2        448.78        498.16        42.05 o                         
  -2  -3   2        313.01        365.40        31.73 o                         
  -1  -3   2       2915.15       3207.72       123.79 o                         
   0  -3   2        575.26        571.66        23.84 o                         
   1  -3   2         45.09         45.57         5.19 o                         
   2  -3   2       2925.60       3188.39        58.67 o                         
   3  -3   2        137.72        146.51        20.07 o                         
   4  -3   2        301.33        267.39        30.67 o                         
   5  -3   2         13.20         21.28         3.86 o                         
   6  -3   2        119.33        114.60         9.55 o                         
   7  -3   2        114.61        114.26         9.21 o                         
   8  -3   2         10.93         10.78         3.35 o                         
  -7  -2   2         49.75         58.94         8.09 o                         
  -6  -2   2         96.33         78.36        10.20 o                         
  -5  -2   2         54.55         50.07         7.93 o                         
  -4  -2   2        875.09        848.73       113.63 o                         
  -3  -2   2        643.44        729.24        59.84 o                         
  -2  -2   2       1158.11       1343.24        36.87 o                         
  -1  -2   2        165.46        185.76        11.22 o                         
   0  -2   2       9564.98      10008.82       147.48 o                         
   1  -2   2      16409.78      13003.67       139.21 o                         
   2  -2   2        195.00        211.69        13.19 o                         
   3  -2   2       2467.04       2380.20       111.61 o                         
   4  -2   2        337.48        371.71        25.26 o                         
   5  -2   2        214.56        198.63        31.54 o                         
   6  -2   2         61.11         66.35         6.88 o                         
   7  -2   2        164.14        145.72        10.15 o                         
   8  -2   2        205.81        240.71        16.28 o                         
  -8  -1   2         27.27         24.04         4.60 o                         
  -7  -1   2         17.06         11.98         3.57 o                         
  -6  -1   2        415.64        384.02        22.59 o                         
  -5  -1   2         17.67         14.52         3.91 o                         
  -4  -1   2        591.27        634.05        50.18 o                         
  -3  -1   2        173.41        161.35        11.70 o                         
  -2  -1   2        360.73        369.74        25.60 o                         
  -1  -1   2       2053.01       2261.74        39.61 o                         
   0  -1   2         82.90        100.78         7.31 o                         
   1  -1   2        451.31        419.14        12.64 o                         
   2  -1   2       2273.86       2099.91       128.77 o                         
   3  -1   2          0.66          1.44         2.65 o                         
   4  -1   2         54.51         43.81         8.38 o                         
   5  -1   2         32.78         29.64        11.42 o                         
   6  -1   2         81.65         71.40        10.58 o                         
   7  -1   2         40.15         34.16         7.10 o                         
   8  -1   2         40.50         43.03         6.44 o                         
  -8   0   2         14.92         16.22         2.67 o                         
  -7   0   2        238.67        235.83        12.52 o                         
  -6   0   2          1.06          0.55         1.06 o                         
  -5   0   2        293.77        270.28        35.36 o                         
  -4   0   2         41.92         46.75        12.51 o                         
  -3   0   2        396.99        436.98        17.35 o                         
  -2   0   2        962.20       1066.44        17.42 o                         
  -1   0   2       5571.71       5577.01        46.61 o                         
   0   0   2        735.34        705.05        39.76 o                         
   1   0   2        221.21        226.83        10.09 o                         
   2   0   2       2639.58       2588.25       141.29 o                         
   4   0   2         19.98         13.40         4.96 o                         
   5   0   2        425.39        408.46        22.35 o                         
   6   0   2          4.71          2.90         1.44 o                         
   7   0   2        131.52        117.54        12.89 o                         
   8   0   2          5.22          5.91         1.48 o                         
  -8   1   2          1.38          3.68         2.17 o                         
  -7   1   2         98.36        116.22        12.74 o                         
  -6   1   2        178.67        170.43        15.53 o                         
  -5   1   2         56.56         50.19        14.95 o                         
  -4   1   2         25.19          9.63         5.87 o                         
  -3   1   2       1251.26       1472.20        22.23 o                         
  -2   1   2       1519.72       1558.07        92.23 o                         
  -1   1   2       2254.18       2408.25        63.98 o                         
   0   1   2       1743.03       1797.16        43.36 o                         
   1   1   2       1146.44       1127.34        36.15 o                         
   2   1   2          0.55          0.52         3.43 o                         
   3   1   2       1132.87       1214.81        42.46 o                         
   4   1   2         58.57         60.26        16.11 o                         
   5   1   2          0.27          0.52         0.57 o                         
   6   1   2        268.03        242.62        19.55 o                         
   7   1   2        200.49        193.18        15.46 o                         
  -8   2   2         49.61         43.01         5.12 o                         
  -7   2   2          0.00          0.49         1.76 o                         
  -6   2   2        152.31        154.98         9.97 o                         
  -5   2   2         30.65         32.51        13.13 o                         
  -4   2   2         10.86         12.66         4.10 o                         
  -3   2   2        465.02        418.43        17.28 o                         
  -2   2   2         12.40          8.62         2.06 o                         
  -1   2   2       1535.20       1514.63        33.46 o                         
   0   2   2        178.79        160.98         9.51 o                         
   1   2   2        244.47        245.13        15.72 o                         
   2   2   2       1018.17        892.04        42.15 o                         
   3   2   2         40.01         25.71         9.64 o                         
   4   2   2        761.38        765.44        40.90 o                         
   5   2   2         48.29         43.52         5.83 o                         
   6   2   2         14.21         15.69         3.12 o                         
   7   2   2        106.19        120.10        10.30 o                         
  -8   3   2         47.38         55.59         8.25 o                         
  -7   3   2         32.25         28.02         6.59 o                         
  -6   3   2        215.24        210.86        11.78 o                         
  -5   3   2        791.94        796.45        53.34 o                         
  -4   3   2        178.35        174.10        22.81 o                         
  -3   3   2         14.02          9.71         2.68 o                         
  -2   3   2        818.85        755.73        52.07 o                         
  -1   3   2        236.77        240.93        12.97 o                         
   0   3   2       1415.57       1296.26        35.20 o                         
   1   3   2         74.87         81.94        10.77 o                         
   2   3   2         15.13         14.18         4.78 o                         
   3   3   2        848.85        871.82        55.12 o                         
   4   3   2        145.70        143.36        14.70 o                         
   5   3   2         17.06         15.02         3.28 o                         
   6   3   2          0.14         -0.66         0.69 o                         
  -8   4   2         13.73         14.45         3.24 o                         
  -7   4   2        226.79        263.08        29.51 o                         
  -6   4   2       1909.73       1782.77        34.74 o                         
  -5   4   2        318.15        308.49        11.07 o                         
  -4   4   2        958.12        972.25        60.14 o                         
  -3   4   2        279.81        286.26        34.89 o                         
  -2   4   2        895.13        854.54       115.14 o                         
  -1   4   2          2.04          4.11         2.15 o                         
   0   4   2         96.74         99.03        13.08 o                         
   1   4   2        492.85        422.82        28.65 o                         
   2   4   2        135.52        151.11         9.79 o                         
   3   4   2        514.66        510.77        27.76 o                         
   4   4   2          9.75         13.34         4.38 o                         
   5   4   2          8.00         11.36         3.64 o                         
  -8   5   2         50.55         56.98         7.11 o                         
  -7   5   2          4.84          4.96         2.57 o                         
  -6   5   2          1.84          1.46         1.61 o                         
  -5   5   2        871.79        874.35        17.65 o                         
  -4   5   2         54.16         58.14         4.98 o                         
  -3   5   2        103.75         95.02         7.91 o                         
  -2   5   2         12.24         15.49         3.61 o                         
  -1   5   2         53.09         53.98         7.33 o                         
   0   5   2        120.37        101.66        11.52 o                         
   1   5   2         25.98         26.39         4.20 o                         
   2   5   2        326.65        334.73        15.40 o                         
   3   5   2          0.76          0.30         0.54 o                         
   4   5   2          5.60          4.02         2.14 o                         
  -7   6   2         18.57         18.63         4.30 o                         
  -6   6   2         20.30         16.87         2.86 o                         
  -5   6   2         79.19         78.79         7.51 o                         
  -4   6   2         22.64         26.19         4.32 o                         
  -3   6   2          2.49          5.18         2.71 o                         
  -2   6   2        182.74        188.87        11.24 o                         
  -1   6   2         78.93         80.15         7.17 o                         
   0   6   2         61.92         56.67         9.06 o                         
   1   6   2          1.11          2.43         0.55 o                         
   2   6   2         17.23         16.04         3.19 o                         
   3   6   2        134.31        129.61        11.27 o                         
  -6   7   2         87.13         87.11         8.07 o                         
  -5   7   2          2.49         -2.86         2.92 o                         
  -4   7   2         56.22         58.19         8.27 o                         
  -3   7   2         29.75         31.31         6.01 o                         
  -2   7   2        116.50        108.85         8.10 o                         
  -1   7   2        250.88        253.20        18.10 o                         
   0   7   2         53.82         59.19         8.48 o                         
   1   7   2         80.80         83.59         9.16 o                         
   2   7   2          5.81          5.69         1.85 o                         
  -5   8   2         69.34         78.89         6.85 o                         
  -4   8   2          0.05         -2.43         2.43 o                         
  -3   8   2         42.66         40.39         5.41 o                         
  -2   8   2        213.15        221.33         8.76 o                         
  -1   8   2         84.48         78.33         7.66 o                         
  -1  -8   3          1.54          1.75         1.72 o                         
   0  -8   3         83.34         89.14         9.66 o                         
   1  -8   3        243.43        265.80         9.60 o                         
   2  -8   3         39.19         40.17         3.75 o                         
   3  -8   3         39.59         45.08         4.76 o                         
   4  -8   3        162.11        158.50        12.01 o                         
   5  -8   3         11.65         11.62         2.85 o                         
  -3  -7   3         72.57         71.84         7.90 o                         
  -2  -7   3         10.77          9.78         2.34 o                         
  -1  -7   3        273.34        306.10        19.18 o                         
   0  -7   3        165.93        198.43        17.20 o                         
   1  -7   3        167.12        159.18        15.25 o                         
   2  -7   3         13.89         19.83         5.20 o                         
   3  -7   3          2.78          1.31         0.69 o                         
   4  -7   3         30.35         26.66         5.82 o                         
   5  -7   3         35.11         34.04         4.46 o                         
   6  -7   3          2.84          2.15         1.37 o                         
  -4  -6   3          5.34          4.57         2.22 o                         
  -3  -6   3         28.15         29.77         4.23 o                         
  -2  -6   3        126.42        120.38        12.84 o                         
  -1  -6   3        103.25        105.67         8.67 o                         
   0  -6   3        801.04        811.26        34.38 o                         
   1  -6   3        501.52        496.59        26.13 o                         
   2  -6   3         47.88         45.65         7.70 o                         
   3  -6   3          0.05          0.12         0.27 o                         
   4  -6   3         65.53         71.38         7.67 o                         
   5  -6   3         14.60         19.03         3.88 o                         
   6  -6   3        172.78        186.97        11.32 o                         
   7  -6   3         25.52         32.18         3.84 o                         
  -5  -5   3          3.53          7.37         2.99 o                         
  -4  -5   3         57.58         51.90         8.62 o                         
  -3  -5   3          1.24          1.27         1.06 o                         
  -2  -5   3         73.73         78.48         7.36 o                         
  -1  -5   3          7.69          6.63         1.86 o                         
   0  -5   3          0.93          2.67         3.19 o                         
   1  -5   3        260.01        280.32        31.93 o                         
   2  -5   3         26.45         29.54         7.02 o                         
   3  -5   3         14.12         16.00         4.10 o                         
   4  -5   3          8.76          7.92         2.60 o                         
   5  -5   3          5.68          3.26         1.21 o                         
   6  -5   3         63.55         73.55         7.65 o                         
   7  -5   3        297.69        310.94        13.95 o                         
  -6  -4   3         36.61         37.52         4.14 o                         
  -5  -4   3        138.43        151.11         9.95 o                         
  -4  -4   3          1.19          1.68         0.91 o                         
  -3  -4   3        315.74        340.21        14.09 o                         
  -2  -4   3         15.92         13.86         6.90 o                         
  -1  -4   3        343.99        330.69        22.78 o                         
   0  -4   3         31.53         32.15         6.91 o                         
   1  -4   3       1042.23       1110.39        41.08 o                         
   2  -4   3        566.80        606.48        47.67 o                         
   3  -4   3        124.07        111.50        19.35 o                         
   4  -4   3        246.15        232.58        22.03 o                         
   5  -4   3          2.29          6.38         2.29 o                         
   6  -4   3          4.79          4.73         1.85 o                         
   7  -4   3         15.26         10.90         2.85 o                         
   8  -4   3        275.69        280.98        10.79 o                         
  -7  -3   3        137.24        151.74        11.99 o                         
  -6  -3   3          0.04         -1.49         1.73 o                         
  -5  -3   3        196.22        202.93        11.79 o                         
  -4  -3   3        101.07        113.50         8.29 o                         
  -3  -3   3        152.93        157.43        17.04 o                         
  -2  -3   3         83.56         89.35        10.60 o                         
  -1  -3   3         15.44          6.22         2.77 o                         
   0  -3   3        504.69        544.36        28.02 o                         
   1  -3   3         11.04         20.50         3.47 o                         
   2  -3   3        619.04        698.89        40.72 o                         
   3  -3   3         58.37         60.61        13.68 o                         
   4  -3   3       1242.88       1178.14        66.77 o                         
   5  -3   3        158.96        152.24        10.51 o                         
   6  -3   3         33.81         24.80         4.50 o                         
   7  -3   3          0.62          0.21         0.41 o                         
   8  -3   3          0.01          0.02         0.32 o                         
  -7  -2   3          6.63          4.50         2.11 o                         
  -6  -2   3        615.87        548.03        27.26 o                         
  -5  -2   3          0.33         -1.17         2.02 o                         
  -4  -2   3        217.10        196.66        30.26 o                         
  -3  -2   3        955.72       1083.67        44.26 o                         
  -2  -2   3          7.99          6.79         2.27 o                         
  -1  -2   3          5.90         13.70         4.15 o                         
   0  -2   3       6785.24       7199.17       230.59 o                         
   1  -2   3        285.42        319.73        25.60 o                         
   2  -2   3        168.89        218.78        21.44 o                         
   3  -2   3        392.95        392.92        23.05 o                         
   4  -2   3        161.15        186.39        18.38 o                         
   5  -2   3        544.64        479.70        22.95 o                         
   6  -2   3        295.33        296.97        15.84 o                         
   7  -2   3          0.82          2.01         1.37 o                         
   8  -2   3          0.16          0.86         1.20 o                         
  -8  -1   3         89.98         88.64         8.90 o                         
  -7  -1   3          0.72          0.31         0.56 o                         
  -6  -1   3         14.10         13.35         4.06 o                         
  -5  -1   3        399.58        426.38        21.86 o                         
  -4  -1   3         87.62        106.49        20.58 o                         
  -3  -1   3          1.03          3.09         0.69 o                         
  -2  -1   3         78.21         99.78         9.78 o                         
  -1  -1   3        201.27        198.84         7.19 o                         
   0  -1   3        180.43        180.72         8.27 o                         
   1  -1   3       2370.08       2222.43        32.90 o                         
   2  -1   3        345.92        343.85        17.00 o                         
   3  -1   3         77.27         61.30         8.73 o                         
   4  -1   3         17.61         15.09         5.14 o                         
   5  -1   3         57.29         57.53         9.10 o                         
   6  -1   3        209.90        186.07        17.43 o                         
   7  -1   3         16.93         18.25         3.62 o                         
   8  -1   3        125.07        138.29        10.47 o                         
  -8   0   3         67.61         56.19         5.21 o                         
  -7   0   3        131.33        141.33         9.67 o                         
  -6   0   3         76.22         74.12         9.58 o                         
  -5   0   3         23.79         20.23         9.74 o                         
  -4   0   3        448.60        522.27        41.79 o                         
  -3   0   3         71.05         79.90         8.90 o                         
  -2   0   3        353.23        417.71        12.40 o                         
  -1   0   3       2009.83       2098.30        28.34 o                         
   0   0   3       2135.61       2325.27        43.69 o                         
   1   0   3        664.79        712.92        32.36 o                         
   2   0   3        451.67        451.53        20.55 o                         
   3   0   3          0.51          0.94         1.07 o                         
   4   0   3         47.14         38.73         8.43 o                         
   5   0   3         77.54         78.16         7.47 o                         
   6   0   3        100.26         80.67        11.54 o                         
   7   0   3         28.26         27.08         4.24 o                         
  -8   1   3         52.37         49.39         7.53 o                         
  -7   1   3        209.70        184.32        16.64 o                         
  -6   1   3         37.00         39.59         4.95 o                         
  -5   1   3         76.70         58.02        16.25 o                         
  -4   1   3         20.75         34.61        10.51 o                         
  -3   1   3        579.15        661.42        17.11 o                         
  -2   1   3        450.98        485.14        15.80 o                         
  -1   1   3       1515.42       1446.87        27.30 o                         
   0   1   3      11846.35      11349.08       280.14 o                         
   1   1   3       1124.61       1338.40        50.12 o                         
   2   1   3        690.98        771.13        29.64 o                         
   3   1   3        151.98        131.23        19.54 o                         
   4   1   3          2.17          4.11         4.10 o                         
   5   1   3        377.08        367.82        19.74 o                         
   6   1   3          2.84          2.55         1.41 o                         
   7   1   3        123.87        119.15         7.73 o                         
  -8   2   3         55.82         65.83         8.89 o                         
  -7   2   3          1.39          0.53         0.58 o                         
  -6   2   3          1.83          3.12         1.34 o                         
  -5   2   3        652.82        745.81        60.86 o                         
  -4   2   3         23.89         19.60         5.24 o                         
  -3   2   3          0.46          0.59         1.55 o                         
  -2   2   3        356.61        381.26        17.50 o                         
  -1   2   3          2.01          5.61         2.50 o                         
   0   2   3         16.53         16.41         4.91 o                         
   1   2   3       4156.41       4263.46       108.12 o                         
   2   2   3        237.59        255.58        30.51 o                         
   3   2   3        194.24        203.16        20.40 o                         
   4   2   3       1370.42       1279.52        54.47 o                         
   5   2   3         14.87         15.63         3.47 o                         
   6   2   3        200.17        230.84        11.90 o                         
  -8   3   3         51.40         50.57         7.86 o                         
  -7   3   3        199.08        225.09        15.08 o                         
  -6   3   3         25.78         23.03         3.19 o                         
  -5   3   3        417.71        419.30        12.67 o                         
  -4   3   3        534.28        568.22        39.95 o                         
  -3   3   3        496.14        418.19        43.15 o                         
  -2   3   3         14.07         23.11         5.03 o                         
  -1   3   3        620.50        603.11        48.43 o                         
   0   3   3         69.27         58.38         8.77 o                         
   1   3   3          0.01         -3.23         3.30 o                         
   2   3   3        744.24        650.92        53.01 o                         
   3   3   3         53.67         57.67         9.06 o                         
   4   3   3          1.14          0.17         0.69 o                         
   5   3   3         95.72         93.29         7.89 o                         
   6   3   3         29.81         28.91         3.45 o                         
  -8   4   3         22.64         31.13         4.13 o                         
  -7   4   3        213.76        233.18        36.89 o                         
  -6   4   3         33.23         29.26         3.46 o                         
  -5   4   3        157.95        147.71         6.75 o                         
  -4   4   3        680.40        768.43        53.18 o                         
  -3   4   3          2.98          2.17         1.70 o                         
  -2   4   3        265.06        220.44        18.04 o                         
  -1   4   3         19.39         18.92         5.47 o                         
   0   4   3         53.93         61.08        15.87 o                         
   1   4   3        225.13        192.34        29.47 o                         
   2   4   3         35.70         32.78         4.69 o                         
   3   4   3        194.21        184.83        16.51 o                         
   4   4   3        119.88        117.87        12.89 o                         
   5   4   3        150.00        151.90        12.29 o                         
  -8   5   3         34.51         43.24         5.77 o                         
  -7   5   3          3.08         17.61        15.94 o                         
  -6   5   3         13.93         13.83         2.06 o                         
  -5   5   3         65.98         63.03         4.56 o                         
  -4   5   3        180.11        175.54         8.82 o                         
  -3   5   3        461.57        460.16        16.50 o                         
  -2   5   3         23.37         29.17         4.11 o                         
  -1   5   3         95.70         79.95         6.88 o                         
   0   5   3         47.21         48.01         8.11 o                         
   1   5   3         77.93         71.98         7.09 o                         
   2   5   3         72.44         77.24         7.30 o                         
   3   5   3          2.59          2.45         0.69 o                         
   4   5   3        488.83        517.08        22.50 o                         
  -7   6   3          1.27          1.51         1.47 o                         
  -6   6   3         43.47         59.39         4.56 o                         
  -5   6   3         97.64         89.19         6.66 o                         
  -4   6   3        112.26        119.25        12.60 o                         
  -3   6   3         54.67         56.68         8.55 o                         
  -2   6   3        440.01        431.71        17.02 o                         
  -1   6   3          7.18          7.15         2.12 o                         
   0   6   3        153.46        132.70        13.76 o                         
   1   6   3         14.61         11.26         3.62 o                         
   2   6   3        360.25        370.70        14.05 o                         
   3   6   3         19.35         16.21         3.47 o                         
  -6   7   3          3.50         13.43         3.30 o                         
  -5   7   3          4.12          0.44         2.17 o                         
  -4   7   3         93.15         87.35         9.67 o                         
  -3   7   3         60.53         56.89         7.55 o                         
  -2   7   3        207.05        208.22        10.78 o                         
  -1   7   3        164.96        162.67        13.94 o                         
   0   7   3          0.84         -0.86         0.86 o                         
   1   7   3         81.70         87.94         8.68 o                         
  -4   8   3          0.75          2.09         1.32 o                         
  -3   8   3        320.83        329.22        14.57 o                         
  -1  -8   4          4.69          3.86         1.15 o                         
   0  -8   4        200.36        224.25        15.39 o                         
   1  -8   4          0.85          1.48         1.25 o                         
   2  -8   4         48.63         54.08         5.25 o                         
   3  -8   4          0.07          1.11         0.74 o                         
   4  -8   4          0.36          2.62         1.73 o                         
   5  -8   4         45.14         41.99         5.05 o                         
  -3  -7   4         35.96         31.29         5.27 o                         
  -2  -7   4        160.05        171.86         9.77 o                         
  -1  -7   4         95.02         95.07         7.93 o                         
   0  -7   4         31.34         34.15         4.66 o                         
   1  -7   4         45.76         37.43         7.14 o                         
   2  -7   4          5.78          4.17         2.15 o                         
   3  -7   4        102.86        111.91        12.21 o                         
   4  -7   4         48.63         54.39         8.07 o                         
   5  -7   4          5.19          3.88         2.43 o                         
  -4  -6   4         85.70         95.54        10.13 o                         
  -3  -6   4        174.06        178.30        10.51 o                         
  -2  -6   4         94.50         99.34        11.70 o                         
  -1  -6   4        256.37        276.54        20.60 o                         
   0  -6   4        104.28        102.96        12.17 o                         
   1  -6   4        316.77        314.32        21.05 o                         
   2  -6   4         70.11         79.47        10.41 o                         
   3  -6   4         13.88         13.35         2.60 o                         
   4  -6   4         74.15         77.95         6.28 o                         
   5  -6   4          0.03         -2.01         2.71 o                         
   6  -6   4          3.83          2.91         1.51 o                         
   7  -6   4         86.45         96.83         6.38 o                         
  -5  -5   4         58.55         67.63         5.70 o                         
  -4  -5   4         55.04         51.68         8.55 o                         
  -3  -5   4          9.77         10.74         3.81 o                         
  -2  -5   4        225.63        229.34        12.78 o                         
  -1  -5   4         69.19         67.56         6.11 o                         
   0  -5   4        844.87        951.46        58.68 o                         
   1  -5   4          5.13          4.80         4.11 o                         
   2  -5   4        479.91        434.00        28.42 o                         
   3  -5   4        310.74        325.37        15.75 o                         
   4  -5   4         23.30         19.38         3.88 o                         
   5  -5   4        381.03        359.57        17.44 o                         
   6  -5   4         41.50         35.26         5.16 o                         
   7  -5   4         19.04         18.23         3.15 o                         
  -6  -4   4          7.88          9.90         3.19 o                         
  -5  -4   4         79.52         83.15         7.26 o                         
  -4  -4   4         18.76         19.07         3.59 o                         
  -3  -4   4        258.01        268.33        12.68 o                         
  -2  -4   4        938.07        965.45       136.46 o                         
  -1  -4   4        192.33        188.40        16.94 o                         
   0  -4   4        139.77        138.10        13.87 o                         
   1  -4   4       5811.48       6339.07       109.61 o                         
   2  -4   4        907.11       1015.32        30.91 o                         
   3  -4   4          1.59          0.35         1.40 o                         
   4  -4   4        741.73        741.50        29.16 o                         
   5  -4   4         41.59         50.20         9.28 o                         
   6  -4   4        228.27        211.13        19.13 o                         
   7  -4   4        296.20        297.85        19.56 o                         
   8  -4   4          5.48          3.16         0.98 o                         
  -7  -3   4         15.98         19.91         4.11 o                         
  -6  -3   4          0.96          1.23         0.83 o                         
  -5  -3   4        482.01        516.24        18.66 o                         
  -4  -3   4          0.02         -0.18         0.36 o                         
  -3  -3   4       1037.40       1071.87        53.03 o                         
  -2  -3   4        142.68        205.62        15.93 o                         
  -1  -3   4       1122.64       1276.79        65.41 o                         
   0  -3   4        410.29        430.12        22.09 o                         
   1  -3   4        557.02        643.26        19.56 o                         
   2  -3   4       2688.29       3017.47        73.05 o                         
   3  -3   4        115.94        129.19        20.63 o                         
   4  -3   4        138.38        127.90        22.96 o                         
   5  -3   4        126.85        116.84         9.28 o                         
   6  -3   4         60.88         64.81         6.99 o                         
   7  -3   4        110.42        112.12        12.83 o                         
  -7  -2   4        246.61        246.01        11.38 o                         
  -6  -2   4        132.76        126.51        13.07 o                         
  -5  -2   4         41.82         45.98         7.53 o                         
  -4  -2   4        398.00        415.13        43.67 o                         
  -3  -2   4          1.24          0.35         0.70 o                         
  -2  -2   4       1982.06       2195.11        56.00 o                         
  -1  -2   4        129.64        189.27        14.42 o                         
   0  -2   4        311.80        439.04        22.58 o                         
   1  -2   4        883.43       1065.01        39.92 o                         
   2  -2   4        600.23        713.77        41.28 o                         
   3  -2   4       1419.17       1484.05        67.50 o                         
   4  -2   4         26.39         28.48        10.74 o                         
   5  -2   4        890.92        832.82        25.72 o                         
   6  -2   4         12.99         14.56         3.45 o                         
   7  -2   4          7.94          9.41         4.02 o                         
   8  -2   4         16.01         20.67         3.91 o                         
  -8  -1   4         24.51         24.46         3.06 o                         
  -7  -1   4          1.54          2.24         1.28 o                         
  -6  -1   4        634.03        589.77        27.90 o                         
  -5  -1   4         89.30         77.65         6.56 o                         
  -4  -1   4         42.16         54.04         9.45 o                         
  -3  -1   4        179.60        185.30        22.17 o                         
  -2  -1   4       1029.70       1225.22        23.47 o                         
  -1  -1   4       1705.38       1851.34        32.32 o                         
   0  -1   4          6.05          2.28         1.40 o                         
   1  -1   4        767.80        738.57        24.31 o                         
   2  -1   4        359.59        342.02        17.39 o                         
   3  -1   4         20.71         21.72         5.16 o                         
   4  -1   4        188.12        188.03        27.74 o                         
   5  -1   4          0.11         -0.08         0.86 o                         
   6  -1   4        251.23        226.64        19.46 o                         
   7  -1   4          0.08         -1.22         1.22 o                         
  -8   0   4         60.47         54.96         7.43 o                         
  -7   0   4          7.69          7.50         2.12 o                         
  -6   0   4          3.34          0.77         0.75 o                         
  -5   0   4        324.87        331.71        39.12 o                         
  -4   0   4         72.82         96.59        18.09 o                         
  -3   0   4        305.92        314.89        14.74 o                         
  -2   0   4        245.87        267.19        11.47 o                         
  -1   0   4        546.67        606.07        18.20 o                         
   0   0   4        394.26        329.88        65.30 o                         
   1   0   4        210.58        243.14        11.43 o                         
   2   0   4       2043.32       2272.81        47.53 o                         
   3   0   4        139.76        160.41        15.20 o                         
   4   0   4         43.30         48.90        14.56 o                         
   5   0   4        451.79        404.93        24.97 o                         
   6   0   4          4.86          1.20         1.55 o                         
   7   0   4        101.66        113.36         8.02 o                         
  -8   1   4          0.25         -0.05         4.63 o                         
  -7   1   4        354.33        342.39        22.63 o                         
  -6   1   4         86.54         84.70         5.73 o                         
  -5   1   4        222.12        226.44        32.12 o                         
  -4   1   4       1237.03       1488.68        70.66 o                         
  -3   1   4        260.27        304.88        15.16 o                         
  -2   1   4        669.18        620.30        58.93 o                         
  -1   1   4       1436.14       1366.97        24.97 o                         
   0   1   4       3623.66       3630.60        53.36 o                         
   1   1   4        239.10        189.79        20.73 o                         
   2   1   4        656.51        736.52        33.54 o                         
   3   1   4        346.45        364.83        36.75 o                         
   4   1   4        166.96        167.50        10.87 o                         
   5   1   4        259.15        219.63        13.18 o                         
   6   1   4        155.17        156.55        10.26 o                         
   7   1   4         18.54         16.85         3.89 o                         
  -8   2   4         52.94         65.55         8.91 o                         
  -7   2   4          1.56          2.55         1.72 o                         
  -6   2   4       1725.24       1634.13        26.80 o                         
  -5   2   4        311.84        364.21        42.10 o                         
  -4   2   4         39.73         52.70        12.88 o                         
  -3   2   4       3183.69       3472.98        91.38 o                         
  -2   2   4        172.31        184.93        18.26 o                         
  -1   2   4         88.46         66.62         7.99 o                         
   0   2   4        270.86        274.67        18.04 o                         
   1   2   4        121.52         99.73        17.01 o                         
   2   2   4        514.72        463.31        43.14 o                         
   3   2   4       1074.87       1046.62        33.32 o                         
   4   2   4         98.32         89.04         8.24 o                         
   5   2   4          6.05          4.05         1.55 o                         
   6   2   4          7.07          8.20         2.02 o                         
  -8   3   4         27.15         27.99         5.86 o                         
  -7   3   4        179.44        217.21        33.03 o                         
  -6   3   4          4.23          2.33         1.23 o                         
  -5   3   4        362.78        357.11        11.87 o                         
  -4   3   4        195.68        241.79        28.77 o                         
  -3   3   4          2.89         -0.39         1.02 o                         
  -2   3   4        512.54        418.93        32.16 o                         
  -1   3   4        131.22        137.83        14.45 o                         
   0   3   4         36.27         23.72         5.91 o                         
   1   3   4         24.70         20.41         5.98 o                         
   2   3   4          0.95          1.39         2.48 o                         
   3   3   4        365.44        334.87        22.37 o                         
   4   3   4         67.37         62.01         8.37 o                         
   5   3   4         36.10         34.80         4.54 o                         
  -8   4   4          9.00          7.36         1.92 o                         
  -7   4   4         99.31        106.48         8.73 o                         
  -6   4   4        159.35        161.70         8.71 o                         
  -5   4   4          4.95          4.51         1.29 o                         
  -4   4   4        430.69        403.86        15.52 o                         
  -3   4   4        153.65        171.96        24.14 o                         
  -2   4   4        164.27        136.82        14.94 o                         
  -1   4   4        268.81        250.02        21.20 o                         
   0   4   4         38.46         37.80        12.17 o                         
   1   4   4        167.10        160.83        10.16 o                         
   2   4   4          3.52          3.99         2.50 o                         
   3   4   4        296.58        297.62        14.19 o                         
   4   4   4          2.47          4.64         2.37 o                         
   5   4   4         76.42         77.90         7.85 o                         
  -7   5   4          1.81         21.00        21.46 o                         
  -6   5   4         62.73         68.39         7.65 o                         
  -5   5   4        229.28        225.35        12.00 o                         
  -4   5   4         14.11         11.88         2.81 o                         
  -3   5   4        529.26        496.01        17.63 o                         
  -2   5   4        114.08        100.20         7.87 o                         
  -1   5   4         71.25         69.38         6.60 o                         
   0   5   4        117.44        109.86        12.28 o                         
   1   5   4        261.42        240.89        18.55 o                         
   2   5   4        234.29        234.70        12.45 o                         
   3   5   4        102.40         96.36         7.12 o                         
   4   5   4        130.43        144.66        10.48 o                         
  -6   6   4         10.42         15.48         2.80 o                         
  -5   6   4         28.42         11.75         5.22 o                         
  -4   6   4         68.80         68.36         9.77 o                         
  -3   6   4          7.98          2.69         2.18 o                         
  -2   6   4        454.85        426.02        16.72 o                         
  -1   6   4          1.99          0.95         1.95 o                         
   0   6   4         80.00         75.39        10.16 o                         
   1   6   4         48.52         43.37         7.25 o                         
   2   6   4         95.22        104.50         7.00 o                         
  -5   7   4         71.00         78.76         8.29 o                         
  -4   7   4        135.50        137.29        11.75 o                         
  -3   7   4        112.02        110.46        10.56 o                         
  -2   7   4        176.36        177.42         9.43 o                         
  -1   7   4         54.01         53.18         7.44 o                         
   0   7   4         18.35         15.59         3.78 o                         
   1   7   4         26.82         29.20         4.46 o                         
  -1  -8   5          7.11          7.32         1.58 o                         
   1  -8   5        138.05        136.45        12.66 o                         
   2  -8   5         88.37         88.85        10.08 o                         
   3  -8   5         33.23         37.50         4.26 o                         
   4  -8   5         52.08         53.63         4.64 o                         
  -3  -7   5          0.12          1.49         1.33 o                         
  -2  -7   5         26.14         27.49         5.62 o                         
  -1  -7   5         90.12         93.42         7.82 o                         
   0  -7   5         37.52         41.12         7.65 o                         
   1  -7   5          0.55          1.20         0.22 o                         
   2  -7   5         27.91         27.13         6.17 o                         
   3  -7   5          0.31         -2.04         2.46 o                         
   4  -7   5          0.66         -0.69         1.35 o                         
   5  -7   5         42.58         47.65         7.44 o                         
  -4  -6   5         37.82         37.91         6.38 o                         
  -3  -6   5          4.10          4.38         1.72 o                         
  -2  -6   5         43.51         44.61         5.63 o                         
  -1  -6   5          1.12          0.97         0.71 o                         
   0  -6   5        496.44        541.89        19.53 o                         
   1  -6   5         10.73          8.10         3.01 o                         
   2  -6   5        627.26        637.38        30.12 o                         
   3  -6   5         16.15         11.70         2.50 o                         
   4  -6   5          0.27          0.61         0.63 o                         
   5  -6   5        140.14        146.91        10.96 o                         
   6  -6   5         56.00         61.15         6.09 o                         
   7  -6   5        102.37        126.51         9.58 o                         
  -5  -5   5         11.33         19.62         3.12 o                         
  -4  -5   5         50.33         40.17         4.94 o                         
  -3  -5   5          0.15          1.40         1.87 o                         
  -2  -5   5        157.00        163.26        10.75 o                         
  -1  -5   5        106.18        113.37         8.55 o                         
   0  -5   5         31.26         32.75         7.81 o                         
   1  -5   5        473.85        473.19        29.89 o                         
   2  -5   5        279.25        250.00        31.00 o                         
   3  -5   5         29.74         30.56         4.82 o                         
   4  -5   5        121.17        100.79         9.09 o                         
   5  -5   5        113.39        122.63        10.02 o                         
   6  -5   5         18.44         18.00         3.53 o                         
   7  -5   5        123.69        129.10         7.99 o                         
  -6  -4   5        279.80        285.32        16.61 o                         
  -5  -4   5        134.80        128.76         9.05 o                         
  -4  -4   5         19.50         17.45         3.32 o                         
  -3  -4   5          8.94          5.29         2.03 o                         
  -2  -4   5        408.31        373.04        37.86 o                         
  -1  -4   5        482.78        454.91        26.42 o                         
   0  -4   5       1412.50       1449.76       150.16 o                         
   1  -4   5       1625.75       1816.57        51.77 o                         
   2  -4   5         75.66         72.29        15.11 o                         
   3  -4   5        180.57        165.51        25.77 o                         
   4  -4   5         22.53         23.37         4.01 o                         
   5  -4   5        226.05        215.56        10.67 o                         
   6  -4   5          9.79          6.85         2.99 o                         
   7  -4   5         64.35         72.77         8.63 o                         
  -7  -3   5         40.57         44.92         6.23 o                         
  -6  -3   5         82.68         84.65        10.37 o                         
  -5  -3   5        719.99        767.51        31.76 o                         
  -4  -3   5          0.66          1.33         0.68 o                         
  -3  -3   5         29.17         37.17         9.44 o                         
  -2  -3   5         16.64         41.52        10.56 o                         
  -1  -3   5          1.41         26.76         6.90 o                         
   0  -3   5         26.78         24.77         4.90 o                         
   1  -3   5        262.20        261.16        31.82 o                         
   2  -3   5         26.29         26.87         9.39 o                         
   3  -3   5        148.60        148.81        23.02 o                         
   4  -3   5        145.17        133.60        24.52 o                         
   5  -3   5         62.16         59.50        10.06 o                         
   6  -3   5         73.18         62.78        10.28 o                         
   7  -3   5          0.18          0.60         0.25 o                         
  -7  -2   5         14.48         16.98         4.39 o                         
  -6  -2   5         70.23         65.16         9.30 o                         
  -5  -2   5        658.85        675.00        20.68 o                         
  -4  -2   5        978.79       1008.28       107.91 o                         
  -3  -2   5         22.59         22.56         8.14 o                         
  -2  -2   5         49.24         79.06        13.44 o                         
  -1  -2   5        896.37       1102.09        26.68 o                         
   0  -2   5          1.57          1.36         0.50 o                         
   1  -2   5          4.18          0.95         1.56 o                         
   2  -2   5       2063.36       1666.87        66.45 o                         
   3  -2   5         38.74         37.74        11.29 o                         
   4  -2   5         25.01         28.86        11.13 o                         
   5  -2   5         30.58         34.17         5.32 o                         
   6  -2   5        164.65        167.78        11.74 o                         
   7  -2   5        102.27        107.92        11.53 o                         
  -8  -1   5         12.78         11.47         2.09 o                         
  -7  -1   5          0.43         -0.86         1.74 o                         
  -6  -1   5          4.71          8.00         3.26 o                         
  -5  -1   5          4.67          5.10         2.25 o                         
  -4  -1   5        213.29        195.97        18.61 o                         
  -3  -1   5         85.93         87.23        10.66 o                         
  -2  -1   5         17.03         18.93         3.10 o                         
  -1  -1   5         70.31         74.69         4.43 o                         
   0  -1   5         43.37         62.63        15.11 o                         
   1  -1   5        896.64        891.01        43.28 o                         
   2  -1   5        207.61        195.46        22.99 o                         
   3  -1   5       1782.69       1953.10        83.49 o                         
   4  -1   5          9.93          9.79         6.42 o                         
   5  -1   5          1.91          2.19         1.13 o                         
   6  -1   5        163.90        161.27        11.46 o                         
   7  -1   5          4.62          4.36         2.27 o                         
  -8   0   5          0.27          0.14         0.89 o                         
  -7   0   5         63.85         77.17         7.12 o                         
  -6   0   5         84.00         88.11         7.34 o                         
  -5   0   5        540.83        587.79        52.26 o                         
  -4   0   5         41.06         56.06         9.44 o                         
  -3   0   5          1.42          1.47         0.58 o                         
  -2   0   5        228.75        261.13        14.21 o                         
  -1   0   5          6.90          6.59         1.47 o                         
   0   0   5         28.94         28.55         4.79 o                         
   1   0   5       1346.65       1390.80        55.00 o                         
   2   0   5       1265.70       1230.46        59.50 o                         
   3   0   5          1.29          3.51         3.12 o                         
   4   0   5       1186.34       1089.33        27.84 o                         
   5   0   5        508.99        457.57        26.11 o                         
   6   0   5         16.76         18.26         2.84 o                         
   7   0   5        148.09        153.41        10.67 o                         
  -8   1   5          2.74          1.54         1.65 o                         
  -7   1   5          0.32          0.79         0.95 o                         
  -6   1   5        289.90        321.32        13.67 o                         
  -5   1   5        472.17        480.02        47.53 o                         
  -4   1   5        108.37        147.98        17.42 o                         
  -3   1   5         58.96        104.53        12.76 o                         
  -2   1   5       1267.50       1478.55        97.84 o                         
  -1   1   5        957.56        863.04        24.26 o                         
   0   1   5       2385.87       2437.73        47.05 o                         
   1   1   5         73.53         91.16        15.19 o                         
   2   1   5        573.19        613.12        45.24 o                         
   3   1   5        474.33        446.93        42.99 o                         
   4   1   5         25.31         20.89         4.53 o                         
   5   1   5        110.47        103.96         8.85 o                         
   6   1   5          0.13          0.05         1.59 o                         
  -8   2   5          0.12         -0.49         0.77 o                         
  -7   2   5         45.83         55.37        14.14 o                         
  -6   2   5        416.04        407.60        13.47 o                         
  -5   2   5          3.84          2.35         0.83 o                         
  -4   2   5        191.12        179.33        24.52 o                         
  -3   2   5        982.92       1119.47        55.50 o                         
  -2   2   5        247.88        252.33        25.91 o                         
  -1   2   5       1350.31       1214.97        37.04 o                         
   0   2   5       1646.93       1701.82        58.00 o                         
   1   2   5        249.71        234.26        27.52 o                         
   2   2   5          3.68          2.14         2.94 o                         
   3   2   5         25.63         34.29         6.36 o                         
   4   2   5          8.17          5.42         1.99 o                         
   5   2   5          0.91         -0.10         1.00 o                         
   6   2   5        296.29        329.54        16.71 o                         
  -8   3   5         10.06         12.79         2.57 o                         
  -7   3   5          6.05         21.88        23.66 o                         
  -6   3   5         17.96         11.11         4.35 o                         
  -5   3   5        127.51        124.62         7.15 o                         
  -4   3   5         27.81         24.83         9.87 o                         
  -3   3   5        553.20        458.00        38.11 o                         
  -2   3   5         64.56         71.66        15.24 o                         
  -1   3   5        332.95        315.60        22.18 o                         
   0   3   5        287.62        288.27        22.42 o                         
   1   3   5         55.39         43.44         9.50 o                         
   2   3   5        390.62        357.89        15.35 o                         
   3   3   5          3.83          3.13         2.00 o                         
   4   3   5        279.53        283.78        20.19 o                         
   5   3   5         31.50         28.18         5.35 o                         
  -8   4   5          4.80          4.25         1.87 o                         
  -7   4   5          3.63         18.57        25.01 o                         
  -6   4   5         48.19         33.74         5.85 o                         
  -5   4   5        230.92        207.67         9.47 o                         
  -4   4   5         31.62         18.63         6.32 o                         
  -3   4   5         28.05         25.87         4.65 o                         
  -2   4   5        553.67        482.22        41.42 o                         
  -1   4   5        157.07        145.48        23.87 o                         
   0   4   5        248.00        232.90        17.37 o                         
   1   4   5          3.60          2.16         1.03 o                         
   2   4   5          9.99          7.68         2.00 o                         
   3   4   5        746.49        733.02        21.63 o                         
   4   4   5         28.50         24.10         4.99 o                         
  -6   5   5        237.87        239.74        14.09 o                         
  -5   5   5        182.94        179.44         8.51 o                         
  -4   5   5        298.76        266.65        13.30 o                         
  -3   5   5          5.86          1.31         2.60 o                         
  -2   5   5         13.98          6.00         3.71 o                         
  -1   5   5        548.58        512.16        24.81 o                         
   0   5   5        103.20         84.28        10.97 o                         
   1   5   5        209.71        175.50        15.51 o                         
   2   5   5         20.27         19.01         3.34 o                         
   3   5   5          1.82          1.48         1.38 o                         
  -7   6   5          2.63         16.73         3.33 o                         
  -6   6   5          0.99          5.20         8.73 o                         
  -5   6   5        509.25        521.81        16.78 o                         
  -4   6   5          8.46          3.46         2.56 o                         
  -3   6   5        248.26        257.21        12.33 o                         
  -2   6   5        265.30        261.78        12.76 o                         
  -1   6   5         43.97         41.93         7.47 o                         
   0   6   5        457.99        431.03        23.71 o                         
   1   6   5         32.14         29.44         5.40 o                         
   2   6   5        187.03        192.80        11.86 o                         
  -5   7   5          5.89         23.93         4.94 o                         
  -4   7   5        280.57        307.45        16.65 o                         
  -3   7   5          1.29          4.55         2.45 o                         
  -2   7   5          3.30          6.54         4.14 o                         
  -1   7   5         39.47         46.95         6.48 o                         
   0   7   5         65.70         73.62         7.50 o                         
  -1  -8   6          7.08          6.01         1.50 o                         
   0  -8   6        159.27        163.57         8.55 o                         
   1  -8   6          0.09         -0.37         1.27 o                         
   2  -8   6         38.42         44.50         7.00 o                         
   3  -8   6         31.87         34.23         5.68 o                         
   4  -8   6         24.54         26.73         3.15 o                         
  -3  -7   6          0.13         -1.31         1.35 o                         
  -2  -7   6         34.29         42.67         6.93 o                         
  -1  -7   6          5.73          5.61         1.90 o                         
   0  -7   6         58.98         64.15         9.81 o                         
   1  -7   6        286.89        311.99        21.33 o                         
   2  -7   6         13.47         12.97         4.06 o                         
   3  -7   6        271.19        285.32        19.47 o                         
   4  -7   6          0.92          0.86         0.23 o                         
   5  -7   6         57.81         62.34         8.34 o                         
  -4  -6   6         18.49         12.38         3.66 o                         
  -3  -6   6        267.37        266.33        18.54 o                         
  -2  -6   6         94.91         99.79        12.10 o                         
  -1  -6   6        486.74        495.91        19.19 o                         
   0  -6   6        251.95        267.89        13.84 o                         
   1  -6   6       1677.39       1571.90        47.95 o                         
   2  -6   6       1303.16       1196.07        30.65 o                         
   3  -6   6         22.19         18.16         3.04 o                         
   4  -6   6         68.47         83.96         6.47 o                         
   5  -6   6        104.56        113.25         7.04 o                         
   6  -6   6         55.41         56.67         5.47 o                         
  -5  -5   6        146.82        162.85         8.86 o                         
  -4  -5   6         17.57         13.00         2.77 o                         
  -3  -5   6         12.40         19.83         5.18 o                         
  -2  -5   6        592.88        575.02        24.64 o                         
  -1  -5   6         28.83         30.51         4.46 o                         
   0  -5   6       1485.25       1533.64        44.47 o                         
   1  -5   6        710.92        673.88        24.45 o                         
   2  -5   6        141.65        124.99         7.73 o                         
   3  -5   6        403.93        396.17        14.13 o                         
   4  -5   6          5.19          2.23         1.22 o                         
   5  -5   6         33.00         36.13         5.20 o                         
   6  -5   6          9.92          7.90         1.82 o                         
   7  -5   6         97.54        110.20         9.97 o                         
  -6  -4   6        209.34        201.37        13.90 o                         
  -5  -4   6         24.00         23.34         3.73 o                         
  -4  -4   6        117.17        121.74         8.98 o                         
  -3  -4   6          0.16          1.87         1.56 o                         
  -2  -4   6         56.00         75.00        17.30 o                         
  -1  -4   6        395.36        384.21        25.87 o                         
   0  -4   6         86.95         98.58         9.74 o                         
   1  -4   6        137.56        117.85        13.00 o                         
   2  -4   6         16.17         17.24         5.46 o                         
   3  -4   6          4.76          8.13         5.83 o                         
   4  -4   6        148.09        142.35        14.45 o                         
   5  -4   6          5.25          7.15         3.16 o                         
   6  -4   6        307.43        372.18        21.49 o                         
   7  -4   6          0.81          0.41         0.44 o                         
  -7  -3   6          2.22          1.58         1.65 o                         
  -6  -3   6         66.63         67.78         9.12 o                         
  -5  -3   6        192.58        194.03        15.96 o                         
  -4  -3   6         36.37         35.45         4.70 o                         
  -3  -3   6        342.80        355.68        21.07 o                         
  -2  -3   6         86.58         79.27        16.18 o                         
  -1  -3   6        709.52        677.99        43.42 o                         
   0  -3   6         84.19         96.42         9.97 o                         
   1  -3   6          6.40          6.12         3.60 o                         
   2  -3   6        286.76        285.11        30.44 o                         
   3  -3   6          7.57         11.41         6.57 o                         
   4  -3   6        281.82        266.06        20.20 o                         
   5  -3   6          8.20          7.31         3.64 o                         
   6  -3   6          0.08          0.59         0.76 o                         
   7  -3   6         58.13         73.15         7.98 o                         
  -7  -2   6        128.54        133.75        11.92 o                         
  -6  -2   6         36.99         37.36         7.12 o                         
  -5  -2   6        158.44        164.61        14.52 o                         
  -4  -2   6          1.61         -0.50         2.06 o                         
  -3  -2   6          0.89         -2.60         7.08 o                         
  -2  -2   6        233.24        252.90        31.43 o                         
  -1  -2   6        158.67        173.95        20.57 o                         
   0  -2   6        520.34        507.33        23.18 o                         
   1  -2   6        668.62        675.04        28.87 o                         
   2  -2   6         27.24         22.63         8.23 o                         
   3  -2   6        916.31        993.86        62.06 o                         
   4  -2   6        237.68        219.39        10.24 o                         
   5  -2   6        836.46        819.30        26.13 o                         
   6  -2   6         38.92         43.61         8.11 o                         
   7  -2   6          4.50          6.89         1.86 o                         
  -8  -1   6         21.77         20.74         2.23 o                         
  -7  -1   6          6.50          8.24         3.11 o                         
  -6  -1   6         63.44         63.90         6.51 o                         
  -5  -1   6          1.28          1.32         0.96 o                         
  -4  -1   6       1469.49       1600.66       113.02 o                         
  -3  -1   6        106.53        125.83        13.19 o                         
  -2  -1   6         18.29         26.49         4.00 o                         
  -1  -1   6       1133.19       1219.11        24.98 o                         
   0  -1   6        227.83        256.64        12.93 o                         
   1  -1   6       1263.68       1225.06        38.86 o                         
   2  -1   6         48.60         42.34        11.31 o                         
   3  -1   6         25.46         43.35        12.61 o                         
   4  -1   6        581.72        552.03        16.24 o                         
   5  -1   6        503.91        500.53        20.68 o                         
   6  -1   6         24.54         23.09         5.49 o                         
   7  -1   6          5.09          5.78         2.16 o                         
  -8   0   6         99.65        106.45        10.18 o                         
  -7   0   6         17.13         19.68         3.49 o                         
  -6   0   6        323.34        338.62        14.53 o                         
  -5   0   6       1707.29       1814.33        29.83 o                         
  -4   0   6         21.57         28.08         7.00 o                         
  -3   0   6        755.56        780.25        32.74 o                         
  -2   0   6       2608.61       3071.48        96.76 o                         
  -1   0   6        123.33        132.28        12.51 o                         
   0   0   6        345.26        369.77        19.86 o                         
   1   0   6       1269.49       1542.67        62.19 o                         
   2   0   6        548.27        496.65        40.06 o                         
   3   0   6         39.45         40.58        12.85 o                         
   4   0   6        557.04        498.56        19.50 o                         
   5   0   6          1.09          1.63         1.07 o                         
   6   0   6         72.48         73.98         6.76 o                         
  -8   1   6         63.44         60.94         8.22 o                         
  -7   1   6        389.60        368.87        23.34 o                         
  -6   1   6          9.08          8.53         1.86 o                         
  -5   1   6         13.72          9.18         1.59 o                         
  -4   1   6       1492.00       1816.38       146.22 o                         
  -3   1   6          0.57         -0.10         2.03 o                         
  -2   1   6         64.28         45.78         7.91 o                         
  -1   1   6          2.02          3.83         1.65 o                         
   0   1   6        831.98        939.00        26.60 o                         
   1   1   6        155.74        155.77        21.41 o                         
   2   1   6          2.91          1.99         3.48 o                         
   3   1   6         50.53         40.87         5.28 o                         
   4   1   6         82.66         70.85         7.43 o                         
   5   1   6         14.08         12.15         2.94 o                         
   6   1   6          0.12          0.34         0.68 o                         
  -8   2   6        130.05        136.47        12.22 o                         
  -7   2   6        216.67        209.40        11.37 o                         
  -6   2   6         31.69         29.65         3.59 o                         
  -5   2   6          7.67          7.05         1.98 o                         
  -4   2   6         10.06         24.69         9.41 o                         
  -3   2   6        943.19        885.68        51.63 o                         
  -2   2   6         97.11         67.25        14.45 o                         
  -1   2   6       1373.60       1307.07        64.70 o                         
   0   2   6        292.58        323.17        22.20 o                         
   1   2   6        498.27        527.82        42.96 o                         
   2   2   6          3.82         -0.21         3.28 o                         
   3   2   6         57.70         51.27         6.14 o                         
   4   2   6        199.82        191.44        11.90 o                         
   5   2   6         61.26         64.32         6.17 o                         
   6   2   6          5.01          4.90         1.69 o                         
  -8   3   6         49.42         49.49         7.11 o                         
  -7   3   6         48.65         57.59         7.26 o                         
  -6   3   6         13.07         10.06         2.48 o                         
  -5   3   6        215.09        214.23        11.74 o                         
  -4   3   6          3.79          5.01         1.30 o                         
  -3   3   6          2.77          2.87         3.14 o                         
  -2   3   6        120.73        109.16        20.25 o                         
  -1   3   6         15.34         22.99         9.62 o                         
   0   3   6        537.47        591.74        49.66 o                         
   1   3   6        100.85        111.07         7.87 o                         
   2   3   6          2.52          1.01         0.63 o                         
   3   3   6         42.40         35.10         7.17 o                         
   4   3   6         78.94         65.93         9.10 o                         
   5   3   6         92.46         85.71         8.41 o                         
  -7   4   6         27.29         29.38         4.04 o                         
  -6   4   6          1.05          1.80         1.47 o                         
  -5   4   6         24.85         21.61         3.07 o                         
  -4   4   6        776.03        716.19        21.77 o                         
  -3   4   6         31.87         21.79         4.92 o                         
  -2   4   6        163.45        144.01         9.30 o                         
  -1   4   6         87.77         71.14         6.50 o                         
   0   4   6         12.59          9.13         3.36 o                         
   1   4   6        219.74        191.48        16.37 o                         
   2   4   6         65.04         68.27         6.99 o                         
   3   4   6          0.01         -0.28         0.79 o                         
   4   4   6          5.69          6.05         2.21 o                         
  -7   5   6        124.33        151.83        11.05 o                         
  -6   5   6         53.58         39.94         8.04 o                         
  -5   5   6          8.62          9.21         2.04 o                         
  -4   5   6         68.32         58.79         6.06 o                         
  -3   5   6        841.96        794.25        32.19 o                         
  -2   5   6         46.18         42.17         5.07 o                         
  -1   5   6         87.10         78.99        10.44 o                         
   0   5   6        131.01        115.67        12.62 o                         
   1   5   6         30.34         30.56         6.36 o                         
   2   5   6         22.46         23.19         3.32 o                         
   3   5   6        383.97        358.51        15.80 o                         
  -6   6   6          5.18          6.39         2.08 o                         
  -5   6   6         18.38         23.67        22.43 o                         
  -4   6   6         17.94         19.85         3.40 o                         
  -3   6   6        444.44        419.97        15.41 o                         
  -2   6   6         11.70          8.93         2.35 o                         
  -1   6   6         62.28         57.00         8.25 o                         
   0   6   6         82.52         72.13         9.06 o                         
   1   6   6          0.86          0.34         0.26 o                         
  -2   7   6         26.50         24.51         4.16 o                         
  -1   7   6         36.29         34.70         4.92 o                         
  -1  -8   7          1.21          2.98         1.52 o                         
   0  -8   7         37.83         43.50         4.30 o                         
   1  -8   7         13.41         10.64         3.09 o                         
   2  -8   7         43.30         36.91         6.08 o                         
   3  -8   7        364.80        386.55        18.76 o                         
   4  -8   7         95.16         99.02         5.70 o                         
  -3  -7   7          4.54          4.85         1.95 o                         
  -2  -7   7         14.52         17.89         4.23 o                         
  -1  -7   7         30.09         32.22         6.46 o                         
   0  -7   7         58.32         52.63         8.60 o                         
   1  -7   7         50.92         52.09         8.65 o                         
   2  -7   7         45.50         40.91         7.52 o                         
   3  -7   7         33.26         32.78         6.67 o                         
   4  -7   7         38.96         44.44         6.98 o                         
   5  -7   7        119.55        119.67         9.63 o                         
  -4  -6   7          2.18          2.09         1.74 o                         
  -3  -6   7         39.74         33.48         6.42 o                         
  -2  -6   7        184.97        190.26        15.95 o                         
  -1  -6   7         27.50         25.23         4.31 o                         
   0  -6   7          2.01          0.88         0.77 o                         
   1  -6   7        670.25        636.81        30.82 o                         
   2  -6   7         27.32         16.16         4.68 o                         
   3  -6   7          2.58          2.02         1.09 o                         
   4  -6   7        109.82        112.93         7.29 o                         
   5  -6   7          1.79          2.96         1.60 o                         
   6  -6   7        130.88        133.45        11.72 o                         
  -5  -5   7         21.06         27.35         3.52 o                         
  -4  -5   7        121.13        123.60         8.55 o                         
  -3  -5   7         49.79         51.88         8.78 o                         
  -2  -5   7        128.91        114.98        13.07 o                         
  -1  -5   7         22.47         22.00         3.84 o                         
   0  -5   7         12.03         13.33         2.96 o                         
   1  -5   7         49.98         45.90         4.66 o                         
   2  -5   7         86.11         88.57         8.37 o                         
   3  -5   7         12.09          9.12         2.75 o                         
   4  -5   7          7.80          7.24         2.24 o                         
   5  -5   7         50.44         49.32         5.82 o                         
   6  -5   7          0.01         -0.01         0.74 o                         
   7  -5   7        156.14        180.65        11.23 o                         
  -6  -4   7         15.07         19.00         4.23 o                         
  -5  -4   7          0.80          2.41         1.26 o                         
  -4  -4   7         26.70         25.56         4.21 o                         
  -3  -4   7        196.56        223.84        17.96 o                         
  -2  -4   7        214.69        209.09        16.30 o                         
  -1  -4   7         78.82         65.92        10.99 o                         
   0  -4   7         48.53         40.69         8.15 o                         
   1  -4   7          5.89          6.45         3.68 o                         
   2  -4   7         99.44         91.09        18.92 o                         
   3  -4   7        520.05        546.94        20.08 o                         
   4  -4   7        124.19        113.40        13.36 o                         
   5  -4   7         70.61         63.31         9.67 o                         
   6  -4   7          0.58          1.99         2.61 o                         
   7  -4   7         22.33         21.89         4.18 o                         
  -7  -3   7          2.71          2.91         1.59 o                         
  -6  -3   7         45.20         40.66         6.86 o                         
  -5  -3   7          2.27          1.51         1.38 o                         
  -4  -3   7          0.86          1.53         0.90 o                         
  -3  -3   7          5.25         10.57         4.39 o                         
  -2  -3   7         19.01         19.98         8.47 o                         
  -1  -3   7         70.57         74.39        15.43 o                         
   0  -3   7         48.15         42.11        11.11 o                         
   1  -3   7        297.01        283.57        29.30 o                         
   2  -3   7         48.99         49.56        13.33 o                         
   3  -3   7          4.73          5.25         4.71 o                         
   4  -3   7        449.88        439.43        26.27 o                         
   5  -3   7         28.67         25.01         4.36 o                         
   6  -3   7        273.27        279.43        18.95 o                         
   7  -3   7          0.35          2.14         0.90 o                         
  -7  -2   7         30.83         42.53         6.61 o                         
  -6  -2   7        121.59        141.24        13.52 o                         
  -5  -2   7        130.30        135.94        13.42 o                         
  -4  -2   7        575.76        641.14        27.19 o                         
  -3  -2   7        197.37        208.76        27.96 o                         
  -2  -2   7        534.01        649.18        45.99 o                         
  -1  -2   7          0.34         -1.06         4.12 o                         
   0  -2   7         23.56         32.18        10.21 o                         
   1  -2   7         92.50         89.88        11.18 o                         
   2  -2   7       3122.73       2805.87        98.81 o                         
   3  -2   7         48.20         52.42        14.65 o                         
   4  -2   7        411.02        423.29        17.45 o                         
   5  -2   7        244.15        248.68        13.43 o                         
   6  -2   7         97.01         96.89        11.06 o                         
   7  -2   7         76.04         89.88         8.24 o                         
  -8  -1   7          0.75          0.75         0.96 o                         
  -7  -1   7         28.43         23.44         5.12 o                         
  -6  -1   7         62.06         57.29         6.09 o                         
  -5  -1   7        226.35        229.61        16.93 o                         
  -4  -1   7       1093.81       1151.53        70.24 o                         
  -3  -1   7        140.03        138.44        22.09 o                         
  -2  -1   7        784.13        724.96       109.87 o                         
  -1  -1   7         52.96         50.41        10.59 o                         
   0  -1   7         89.20         96.90        11.10 o                         
   1  -1   7        929.02       1014.45        38.30 o                         
   2  -1   7       1098.75       1229.85        65.90 o                         
   3  -1   7       1444.72       1461.62        78.94 o                         
   4  -1   7         20.60         22.08         4.06 o                         
   5  -1   7         71.87         75.72         7.29 o                         
   6  -1   7          0.73          1.07         0.99 o                         
   7  -1   7          2.25          1.48         0.55 o                         
  -8   0   7         13.75         15.64         3.66 o                         
  -7   0   7         14.30         12.10         4.17 o                         
  -6   0   7        784.31        775.64        17.97 o                         
  -5   0   7        113.68        120.36         8.33 o                         
  -4   0   7          8.17         13.44         7.66 o                         
  -3   0   7        895.79        992.64        66.57 o                         
  -2   0   7        350.59        382.35        36.99 o                         
  -1   0   7        718.62        701.67        31.80 o                         
   0   0   7         49.50         57.17         6.95 o                         
   1   0   7          2.83          0.99         2.80 o                         
   2   0   7        288.91        274.24        32.31 o                         
   3   0   7        102.29         86.97         7.86 o                         
   4   0   7          2.36          1.22         0.75 o                         
   5   0   7          0.70          1.12         0.61 o                         
   6   0   7        112.28        118.25        10.60 o                         
  -8   1   7          4.41          5.65         2.41 o                         
  -7   1   7         22.93         30.32         6.57 o                         
  -6   1   7          6.84          6.25         1.68 o                         
  -5   1   7        216.23        208.40         8.93 o                         
  -3   1   7         82.09         65.35        10.41 o                         
  -2   1   7       1071.79       1073.88        74.40 o                         
  -1   1   7        159.32        184.55        23.78 o                         
   0   1   7        245.55        238.60        28.28 o                         
   1   1   7          2.37          2.30         2.77 o                         
   2   1   7        629.64        625.26        50.48 o                         
   3   1   7        162.30        154.58        10.68 o                         
   4   1   7          5.20          6.78         2.05 o                         
   5   1   7        233.96        237.65        17.25 o                         
   6   1   7          1.30          0.95         0.81 o                         
  -8   2   7          0.05         -0.13         0.70 o                         
  -7   2   7         17.52         15.65         3.00 o                         
  -6   2   7         14.81         14.98         3.09 o                         
  -5   2   7         89.13         96.68        10.80 o                         
  -4   2   7        351.32        296.73        34.42 o                         
  -3   2   7        222.74        188.13        25.69 o                         
  -2   2   7         36.99         27.03         9.53 o                         
  -1   2   7       1270.82       1399.74        72.46 o                         
   0   2   7        591.10        638.88        50.50 o                         
   1   2   7        130.68        111.40        22.23 o                         
   2   2   7         70.81         77.98         8.32 o                         
   3   2   7        480.36        485.17        26.77 o                         
   4   2   7        251.37        248.75        18.47 o                         
   5   2   7         99.93         92.71         9.53 o                         
  -8   3   7         48.24         63.26         7.25 o                         
  -7   3   7          9.07          9.25         2.22 o                         
  -6   3   7         45.05         23.38         4.30 o                         
  -5   3   7          3.22          4.60         2.56 o                         
  -4   3   7         24.85         26.45         4.00 o                         
  -3   3   7        747.01        654.43        28.05 o                         
  -2   3   7        186.79        219.32        30.57 o                         
  -1   3   7         85.90         72.40        17.92 o                         
   0   3   7        751.52        655.12        29.09 o                         
   1   3   7        153.38        153.92        10.19 o                         
   2   3   7        425.39        414.19        17.06 o                         
   3   3   7         29.86         31.60         6.42 o                         
   4   3   7        257.27        243.27        16.08 o                         
  -7   4   7         21.77         34.47        17.93 o                         
  -6   4   7          7.54          4.21         7.21 o                         
  -5   4   7        236.57        216.57        22.57 o                         
  -4   4   7        116.03         94.92         8.04 o                         
  -3   4   7         28.90         34.71         6.49 o                         
  -2   4   7       1217.36       1124.41        40.15 o                         
  -1   4   7        145.87        137.56         9.72 o                         
   0   4   7        175.13        147.86        14.28 o                         
   1   4   7        512.08        440.73        24.55 o                         
   2   4   7         20.35         14.14         2.80 o                         
   3   4   7        268.99        273.18        16.55 o                         
   4   4   7         43.49         40.18         4.89 o                         
  -7   5   7          0.15         21.58         4.41 o                         
  -6   5   7        231.77        208.46        21.44 o                         
  -5   5   7         53.37         52.10         5.35 o                         
  -4   5   7        465.66        443.81        17.47 o                         
  -3   5   7         82.32         88.89        11.03 o                         
  -2   5   7          0.32          1.05         2.71 o                         
  -1   5   7         75.24         69.69         9.64 o                         
   0   5   7         23.88         24.15         5.51 o                         
   1   5   7        242.22        255.55        17.24 o                         
   2   5   7          9.04         11.06         3.13 o                         
  -6   6   7        138.38        142.45         9.38 o                         
  -5   6   7         99.81         77.46         7.72 o                         
  -4   6   7         26.86         39.09        14.72 o                         
  -3   6   7         95.33        107.49        17.21 o                         
  -2   6   7         12.70         11.18         2.35 o                         
  -1   6   7          1.59          2.04         1.17 o                         
   0   6   7        105.40        105.61         9.93 o                         
   1   6   7         35.63         36.15         4.89 o                         
  -1  -8   8        181.24        189.92        10.99 o                         
   0  -8   8         12.86         12.12         2.17 o                         
   1  -8   8          1.62          2.06         0.96 o                         
   2  -8   8        849.98        864.89        28.49 o                         
   3  -8   8         16.15         12.93         3.19 o                         
  -3  -7   8          0.01         -1.16         1.16 o                         
  -2  -7   8         96.13         94.21         9.82 o                         
  -1  -7   8         16.40         14.98         4.17 o                         
   0  -7   8         19.33         22.05         3.64 o                         
   1  -7   8        269.40        249.52        18.29 o                         
   2  -7   8        188.34        166.41        15.05 o                         
   3  -7   8        245.12        247.15        17.48 o                         
   4  -7   8          1.24          2.98         1.80 o                         
   5  -7   8          2.82          3.55         1.47 o                         
  -4  -6   8         21.95         26.70         4.95 o                         
  -3  -6   8         10.89          7.28         2.87 o                         
  -2  -6   8          1.17          0.34         1.53 o                         
  -1  -6   8        357.65        354.12        16.02 o                         
   0  -6   8         26.10         26.32         4.32 o                         
   1  -6   8         69.39         67.87         9.74 o                         
   2  -6   8         87.54         84.14        11.19 o                         
   3  -6   8          4.19          2.61         0.76 o                         
   4  -6   8         59.99         58.20         5.07 o                         
   5  -6   8          8.45          5.16         1.57 o                         
   6  -6   8         52.85         64.36         7.18 o                         
  -5  -5   8        156.99        150.59        12.12 o                         
  -4  -5   8        157.40        144.09         9.10 o                         
  -3  -5   8          1.28         -0.22         1.13 o                         
  -2  -5   8        133.21        123.04        13.47 o                         
  -1  -5   8          1.55          1.55         1.44 o                         
   0  -5   8       1421.86       1360.64        31.34 o                         
   1  -5   8         72.17         72.10         5.70 o                         
   2  -5   8         70.18         63.76         7.13 o                         
   3  -5   8         12.06         13.92         3.38 o                         
   4  -5   8         14.80         10.90         2.75 o                         
   5  -5   8        112.04        114.70         8.66 o                         
   6  -5   8         57.43         61.12         7.93 o                         
  -6  -4   8         63.54         69.28         7.65 o                         
  -5  -4   8          6.81          4.99         2.36 o                         
  -4  -4   8        118.14        136.08         9.52 o                         
  -3  -4   8         19.39         12.19         3.90 o                         
  -2  -4   8         39.00         37.00         7.14 o                         
  -1  -4   8          3.17          1.11         1.14 o                         
   0  -4   8          5.98          2.42         3.06 o                         
   1  -4   8        999.30        947.73        72.54 o                         
   2  -4   8          3.19          1.90         0.81 o                         
   3  -4   8        225.49        233.00        13.33 o                         
   4  -4   8         24.94         25.35         4.39 o                         
   5  -4   8          0.84          0.43         1.88 o                         
   6  -4   8        245.12        269.87        12.02 o                         
  -7  -3   8         17.48         17.52         3.57 o                         
  -6  -3   8         77.54         84.60         9.94 o                         
  -5  -3   8          2.04          1.28         1.86 o                         
  -4  -3   8         14.15         12.70         2.82 o                         
  -3  -3   8       1031.03       1058.97        25.47 o                         
  -2  -3   8          3.87          4.58         4.46 o                         
  -1  -3   8        521.17        502.67        43.20 o                         
   0  -3   8         80.55         83.76        11.75 o                         
   1  -3   8        132.92        119.60        20.10 o                         
   2  -3   8        529.48        477.89        43.20 o                         
   3  -3   8        234.14        258.06        19.41 o                         
   4  -3   8        189.23        190.02        17.19 o                         
   5  -3   8          4.49          5.54         2.66 o                         
   6  -3   8         75.92         84.77         6.83 o                         
  -7  -2   8         69.88         81.05         8.75 o                         
  -6  -2   8          1.20          1.18         1.05 o                         
  -5  -2   8       2067.51       2154.98        53.93 o                         
  -4  -2   8        365.03        399.18        22.18 o                         
  -3  -2   8         47.84         56.63        15.52 o                         
  -2  -2   8        823.56        881.28        57.67 o                         
  -1  -2   8        645.66        662.25        50.69 o                         
   0  -2   8        164.57        155.25        15.22 o                         
   1  -2   8        112.63        132.15        14.55 o                         
   2  -2   8         12.80         20.06         8.82 o                         
   3  -2   8        494.89        452.57        25.09 o                         
   4  -2   8        661.30        645.80        21.68 o                         
   5  -2   8        213.21        226.75        12.29 o                         
   6  -2   8          0.31          0.26         0.85 o                         
  -8  -1   8         36.29         38.04         5.01 o                         
  -7  -1   8          0.43         -0.43         1.21 o                         
  -6  -1   8        398.26        410.21        16.33 o                         
  -5  -1   8        421.42        417.76        23.48 o                         
  -4  -1   8       1218.19       1271.65        34.86 o                         
  -3  -1   8        328.01        333.67        38.52 o                         
  -2  -1   8         45.03         43.14        13.44 o                         
  -1  -1   8         21.88         10.98         3.86 o                         
   0  -1   8         70.39         92.52        12.05 o                         
   1  -1   8        208.41        220.14        26.52 o                         
   2  -1   8         54.09         48.91        13.60 o                         
   3  -1   8         17.60         20.52         5.27 o                         
   4  -1   8        389.47        389.81        24.19 o                         
   5  -1   8          0.38          0.41         0.37 o                         
   6  -1   8         29.00         27.09         4.76 o                         
  -8   0   8         25.97         23.87         4.31 o                         
  -7   0   8         16.98         22.82         5.55 o                         
  -6   0   8         23.42         23.44         3.07 o                         
  -5   0   8         92.97        101.48         7.79 o                         
  -4   0   8         52.81         56.51        10.67 o                         
  -3   0   8        163.23        114.07        14.25 o                         
  -2   0   8        177.77        199.49        28.02 o                         
  -1   0   8          5.41          4.23         2.20 o                         
   0   0   8        757.69        745.83        49.27 o                         
   1   0   8         12.87         25.89         9.34 o                         
   2   0   8        244.25        234.69        31.38 o                         
   3   0   8         73.23         70.30        10.05 o                         
   4   0   8         87.92         82.84        11.00 o                         
   5   0   8        153.56        147.99        13.53 o                         
   6   0   8        120.14        117.56         9.21 o                         
  -8   1   8         12.22         10.01         2.91 o                         
  -7   1   8        109.97        119.11        12.38 o                         
  -6   1   8         10.22          6.84         1.66 o                         
  -5   1   8         68.40         64.06         5.06 o                         
  -4   1   8        106.58         95.55        19.16 o                         
  -3   1   8         13.95          7.07         3.46 o                         
  -2   1   8        157.41        149.80        17.36 o                         
  -1   1   8          1.35          3.71         4.26 o                         
   0   1   8         81.50         64.88        15.80 o                         
   1   1   8         61.45         51.95        15.34 o                         
   2   1   8         25.86         24.31         5.77 o                         
   3   1   8         74.07         64.80         9.79 o                         
   4   1   8         49.92         42.71         7.57 o                         
   5   1   8          1.81          0.72         1.12 o                         
  -8   2   8         86.43         97.19         8.87 o                         
  -7   2   8          1.41          1.20         1.06 o                         
  -6   2   8        122.22        112.22         9.25 o                         
  -5   2   8         15.02         10.50         3.84 o                         
  -4   2   8         27.54         22.84         5.14 o                         
  -3   2   8        435.82        366.47        37.72 o                         
  -2   2   8        147.84        118.24        22.26 o                         
  -1   2   8       1817.41       1847.02        89.32 o                         
   0   2   8         88.49         96.23        20.68 o                         
   1   2   8        253.30        261.96        13.11 o                         
   2   2   8          0.10          1.62         0.83 o                         
   3   2   8         79.70         85.06        10.94 o                         
   4   2   8         52.35         54.19         7.94 o                         
   5   2   8         67.95         62.54         6.80 o                         
  -7   3   8        224.54        217.50        10.40 o                         
  -6   3   8         62.44         41.63         4.58 o                         
  -5   3   8         97.15         73.87         9.93 o                         
  -4   3   8         16.30         17.83        12.45 o                         
  -3   3   8         76.44         72.86         7.03 o                         
  -2   3   8        361.53        365.33        12.33 o                         
  -1   3   8       1121.96       1034.70        37.02 o                         
   0   3   8        305.00        271.82        19.35 o                         
   1   3   8          1.30          0.84         0.54 o                         
   2   3   8         12.52         13.96         2.92 o                         
   3   3   8         80.89         74.71         9.30 o                         
   4   3   8        150.05        162.47        11.66 o                         
  -7   4   8          7.41         10.87         8.48 o                         
  -6   4   8         52.04         40.51         5.92 o                         
  -5   4   8         43.20         37.78         6.79 o                         
  -4   4   8         88.40         93.25        16.20 o                         
  -3   4   8        321.57        293.72        21.63 o                         
  -2   4   8         48.20         49.13         4.78 o                         
  -1   4   8          2.32          6.81         3.22 o                         
   0   4   8        351.35        296.47        20.35 o                         
   1   4   8          2.55         -0.91         1.25 o                         
   2   4   8         38.53         35.62         5.91 o                         
   3   4   8         32.95         34.00         3.37 o                         
  -7   5   8         13.71         22.13         3.96 o                         
  -6   5   8         70.94         60.49         6.37 o                         
  -5   5   8         56.34         53.75         5.18 o                         
  -4   5   8         35.13         29.76         5.76 o                         
  -3   5   8         23.58         53.63         9.75 o                         
  -2   5   8          9.65          9.48         2.47 o                         
  -1   5   8          6.19          6.76         3.12 o                         
   0   5   8         14.38         12.22         3.55 o                         
   1   5   8         61.31         65.61         7.98 o                         
   2   5   8         47.34         48.30         5.47 o                         
  -5   6   8        134.97        127.86         9.11 o                         
  -4   6   8          6.49          4.53         1.89 o                         
  -3   6   8         28.20         36.23         5.54 o                         
  -2   6   8         26.56         29.37         2.82 o                         
  -1   6   8         57.50         60.20         4.92 o                         
   0   6   8          0.02          1.35         1.06 o                         
   0  -8   9          7.88          5.98         2.04 o                         
   1  -8   9         67.40         69.67         7.70 o                         
   2  -8   9        484.26        471.54        19.72 o                         
   3  -8   9         24.77         29.68         4.45 o                         
  -3  -7   9          0.13         -0.46         0.55 o                         
  -2  -7   9          4.56          3.20         1.81 o                         
  -1  -7   9         62.49         57.36         7.79 o                         
   0  -7   9         86.62         91.35         8.01 o                         
   1  -7   9         68.96         70.49         9.38 o                         
   2  -7   9         43.69         45.62         7.50 o                         
   3  -7   9         52.45         51.88         7.65 o                         
   4  -7   9          4.26          5.52         2.30 o                         
  -4  -6   9         42.83         36.17         5.41 o                         
  -3  -6   9         44.10         40.47         6.62 o                         
  -2  -6   9          9.34          8.01         3.07 o                         
  -1  -6   9         31.13         28.93         4.43 o                         
   0  -6   9          0.04          1.41         1.87 o                         
   1  -6   9         78.42         78.18        10.51 o                         
   2  -6   9         62.55         53.75         8.71 o                         
   3  -6   9        132.33        130.14        16.58 o                         
   4  -6   9         18.04         17.35         2.68 o                         
   5  -6   9          4.19          3.85         1.29 o                         
  -5  -5   9          8.12          6.73         2.17 o                         
  -4  -5   9          3.17          1.84         1.19 o                         
  -3  -5   9         91.36         86.11        11.18 o                         
  -2  -5   9         53.81         47.64         8.36 o                         
  -1  -5   9        136.24        139.75        14.30 o                         
   0  -5   9        319.63        288.09        14.17 o                         
   1  -5   9        187.84        173.40        15.95 o                         
   2  -5   9        104.42         99.86         8.98 o                         
   3  -5   9          6.44          5.19         1.92 o                         
   4  -5   9         68.34         78.65         8.81 o                         
   5  -5   9         28.69         25.38         3.82 o                         
   6  -5   9          0.61          0.98         0.50 o                         
  -6  -4   9         92.64        102.15         8.90 o                         
  -5  -4   9          4.85          4.61         2.22 o                         
  -4  -4   9         63.14         69.43         6.67 o                         
  -3  -4   9        215.54        190.36        16.73 o                         
  -2  -4   9        275.01        237.78        18.46 o                         
  -1  -4   9        264.65        255.06        18.69 o                         
   0  -4   9        332.37        289.25        16.16 o                         
   1  -4   9        440.19        440.60        15.85 o                         
   2  -4   9        296.47        277.85        16.48 o                         
   3  -4   9        628.78        624.38        21.93 o                         
   4  -4   9          3.45          3.14         1.50 o                         
   5  -4   9        442.47        464.62        17.24 o                         
   6  -4   9        107.93        116.78         6.97 o                         
  -7  -3   9         10.53          8.41         1.65 o                         
  -6  -3   9          0.73         -0.15         1.24 o                         
  -5  -3   9        104.50        105.76        11.60 o                         
  -4  -3   9        237.00        254.86        13.05 o                         
  -3  -3   9         42.18         43.13         5.22 o                         
  -2  -3   9         35.87         30.63         6.31 o                         
  -1  -3   9        451.83        547.10        49.82 o                         
   0  -3   9         54.04         64.58        17.24 o                         
   1  -3   9        457.03        380.28        37.42 o                         
   2  -3   9          5.11          4.62         1.29 o                         
   3  -3   9         19.84         20.75         3.80 o                         
   4  -3   9        634.28        618.31        26.74 o                         
   5  -3   9         76.05         73.59         6.90 o                         
   6  -3   9         47.71         48.24         4.49 o                         
  -7  -2   9          6.72          5.97         1.96 o                         
  -6  -2   9         44.64         43.03         5.02 o                         
  -5  -2   9        438.21        431.12        24.20 o                         
  -4  -2   9          0.23          1.81         1.82 o                         
  -3  -2   9        548.93        530.57        24.99 o                         
  -2  -2   9        374.69        500.16        48.54 o                         
  -1  -2   9        275.56        355.46        39.93 o                         
   0  -2   9        143.92        152.33        25.24 o                         
   1  -2   9        202.47        242.38        21.23 o                         
   2  -2   9        140.13        131.01         8.74 o                         
   3  -2   9          0.24          0.95         1.46 o                         
   4  -2   9          1.44          0.04         1.92 o                         
   5  -2   9          1.00          0.00         1.47 o                         
   6  -2   9          0.28          0.02         0.51 o                         
  -7  -1   9         30.27         26.84         4.86 o                         
  -6  -1   9         70.81         68.07         6.58 o                         
  -5  -1   9         10.50          5.87         2.80 o                         
  -4  -1   9         65.64         72.19         9.62 o                         
  -3  -1   9         34.92         38.12        14.33 o                         
  -2  -1   9        420.22        461.13        46.84 o                         
  -1  -1   9        557.81        613.84        51.61 o                         
   0  -1   9        115.63        133.86        15.46 o                         
   1  -1   9        697.49        724.74        36.05 o                         
   2  -1   9         23.42         26.98         6.03 o                         
   3  -1   9        595.36        559.16        28.98 o                         
   4  -1   9         78.06         67.19         9.74 o                         
   5  -1   9        356.26        395.03        21.46 o                         
   6  -1   9         25.96         28.27         4.66 o                         
  -8   0   9         26.94         33.76         4.80 o                         
  -7   0   9         21.85         20.12         4.88 o                         
  -6   0   9          0.83          1.27         0.69 o                         
  -5   0   9         18.29         18.66         3.31 o                         
  -4   0   9        382.12        322.25        20.44 o                         
  -3   0   9         56.07         38.42         8.40 o                         
  -2   0   9        219.00        203.42        30.27 o                         
  -1   0   9        648.83        682.44        36.47 o                         
   0   0   9        305.00        317.79        34.72 o                         
   1   0   9        276.85        277.19        34.00 o                         
   2   0   9         87.04         79.38        10.47 o                         
   3   0   9         13.65         11.46         4.06 o                         
   4   0   9        744.39        691.85        31.05 o                         
   5   0   9        143.09        152.54        12.69 o                         
  -8   1   9         40.45         39.61         5.27 o                         
  -7   1   9         27.95         32.55         4.08 o                         
  -6   1   9          6.16          7.42         1.68 o                         
  -5   1   9         75.93         60.87         8.83 o                         
  -4   1   9          0.18         -1.36         1.36 o                         
  -3   1   9        284.84        221.47        41.29 o                         
  -2   1   9        228.03        224.33        30.23 o                         
  -1   1   9         71.90         73.96        17.56 o                         
   0   1   9       1384.37       1426.15        78.73 o                         
   1   1   9         35.67         39.00         7.19 o                         
   2   1   9        288.86        285.35        20.15 o                         
   3   1   9         67.95         60.74         9.34 o                         
   4   1   9         12.68         11.91         3.91 o                         
   5   1   9        354.80        354.84        17.11 o                         
  -7   2   9         29.67         31.09         7.31 o                         
  -6   2   9          0.36         -1.00         1.81 o                         
  -5   2   9          9.94          5.70         2.37 o                         
  -4   2   9        958.37        859.27        26.32 o                         
  -3   2   9          0.36          0.07         0.15 o                         
  -2   2   9        595.29        599.04        27.48 o                         
  -1   2   9        386.85        364.97        15.37 o                         
   0   2   9        268.15        261.16        18.85 o                         
   1   2   9        737.16        718.63        22.17 o                         
   2   2   9        150.76        132.18        13.53 o                         
   3   2   9         74.74         58.89         8.39 o                         
   4   2   9         61.57         54.30         7.21 o                         
  -7   3   9          0.08          1.50         6.47 o                         
  -6   3   9        177.36        136.82         8.68 o                         
  -5   3   9          2.45          3.64         2.41 o                         
  -4   3   9         22.98         18.66         4.74 o                         
  -3   3   9       1639.44       1690.48        48.20 o                         
  -2   3   9          2.31          2.58         0.92 o                         
  -1   3   9         85.86         78.39        10.61 o                         
   0   3   9         10.63         10.29         3.50 o                         
   1   3   9        200.63        191.60        16.13 o                         
   2   3   9        175.60        181.82        14.61 o                         
   3   3   9          0.74         -0.13         1.14 o                         
  -7   4   9         99.35        115.42        10.70 o                         
  -6   4   9          9.58          2.40         4.93 o                         
  -5   4   9         29.74         29.98         5.57 o                         
  -4   4   9          3.31          1.16         1.11 o                         
  -3   4   9         39.02         48.90         7.93 o                         
  -2   4   9         84.69         84.81         7.55 o                         
  -1   4   9          7.78          5.07         1.04 o                         
   0   4   9         93.83        106.43        11.91 o                         
   2   4   9          5.82          6.21         2.09 o                         
  -6   5   9        124.78        127.77         6.51 o                         
  -5   5   9          8.70          9.38         2.01 o                         
  -4   5   9        145.90        163.62        12.93 o                         
  -3   5   9          0.96          1.28         0.68 o                         
  -2   5   9        162.11        178.02        13.71 o                         
  -1   5   9        151.27        150.54         8.92 o                         
   0   5   9          5.77          7.04         2.53 o                         
   1   5   9         97.60         98.51         8.26 o                         
  -4   6   9          3.79          4.46         1.53 o                         
  -3   6   9        305.29        351.76        15.25 o                         
  -2   6   9          0.11          0.78         0.64 o                         
   1  -8  10        108.91         99.48         8.20 o                         
   2  -8  10         67.94         81.16         7.30 o                         
  -2  -7  10         35.27         38.27         5.65 o                         
   0  -7  10         95.25        103.18         7.41 o                         
   1  -7  10        121.95        124.14        11.85 o                         
   2  -7  10         35.60         27.48         5.61 o                         
   3  -7  10        211.71        217.02        14.57 o                         
   4  -7  10         10.00         10.36         2.77 o                         
  -4  -6  10         37.20         36.19         4.91 o                         
  -3  -6  10          7.41         12.68         3.76 o                         
  -2  -6  10          5.37          5.37         2.92 o                         
  -1  -6  10         49.19         50.26         8.20 o                         
   0  -6  10          1.12          1.32         1.34 o                         
   1  -6  10         72.01         68.23         6.60 o                         
   2  -6  10         24.19         23.51         5.58 o                         
   3  -6  10          0.18          0.78         1.03 o                         
   4  -6  10        186.11        191.25        11.25 o                         
   5  -6  10          1.36          0.78         0.32 o                         
  -5  -5  10         20.82         20.06         3.63 o                         
  -4  -5  10          0.20          1.08         0.93 o                         
  -3  -5  10        409.46        396.23        23.54 o                         
  -2  -5  10         64.70         60.06         9.36 o                         
  -1  -5  10         16.00         14.40         4.69 o                         
   0  -5  10        238.29        207.70        12.02 o                         
   1  -5  10         52.51         48.56         4.81 o                         
   2  -5  10        241.52        229.61        16.37 o                         
   3  -5  10          0.35          0.14         0.93 o                         
   4  -5  10         67.36         63.35         6.33 o                         
   5  -5  10        205.95        218.76        10.13 o                         
  -6  -4  10          0.52          0.75         0.48 o                         
  -5  -4  10        215.80        212.92        14.92 o                         
  -4  -4  10        780.23        824.36        22.53 o                         
  -3  -4  10         16.66         19.57         5.40 o                         
  -2  -4  10        557.23        481.31        26.62 o                         
  -1  -4  10        536.56        446.19        25.58 o                         
   0  -4  10         17.56         13.54         3.09 o                         
   1  -4  10          1.75          1.27         0.81 o                         
   2  -4  10        156.26        163.60         8.85 o                         
   3  -4  10        119.40        120.83         9.43 o                         
   4  -4  10          4.83          3.50         1.44 o                         
   5  -4  10        475.04        489.31        16.06 o                         
   6  -4  10          4.65          4.71         1.69 o                         
  -6  -3  10        142.91        147.37        11.99 o                         
  -5  -3  10         60.06         55.77         8.12 o                         
  -4  -3  10         39.69         38.10         5.05 o                         
  -3  -3  10        715.39        684.20        46.03 o                         
  -2  -3  10          6.62          5.96         1.94 o                         
  -1  -3  10        175.52        156.76        14.75 o                         
   0  -3  10        127.58        118.59         8.41 o                         
   1  -3  10          7.41          6.51         2.07 o                         
   2  -3  10        138.00        149.23        10.35 o                         
   3  -3  10        171.30        173.19        16.16 o                         
   4  -3  10        192.84        196.15        16.87 o                         
   5  -3  10         24.33         24.13         5.34 o                         
   6  -3  10          0.13          0.98         0.90 o                         
  -7  -2  10         48.53         45.56         5.65 o                         
  -6  -2  10         69.36         62.97         5.92 o                         
  -5  -2  10          3.32          3.23         2.08 o                         
  -4  -2  10         69.10         61.39         9.02 o                         
  -3  -2  10          3.19          7.29         3.33 o                         
  -2  -2  10         98.11         67.20         9.47 o                         
  -1  -2  10          0.49          1.60         2.79 o                         
   0  -2  10        197.25        186.22        29.41 o                         
   1  -2  10        151.81        149.05         9.98 o                         
   2  -2  10          2.52          1.54         0.62 o                         
   3  -2  10        102.39        102.59         7.05 o                         
   4  -2  10          5.55          4.71         2.79 o                         
   5  -2  10        174.73        173.64        14.07 o                         
   6  -2  10         38.68         38.86         4.96 o                         
  -7  -1  10         46.29         43.46         4.39 o                         
  -6  -1  10        319.75        306.43        19.48 o                         
  -5  -1  10        207.06        179.07        15.61 o                         
  -4  -1  10        242.01        231.10        17.66 o                         
  -3  -1  10          5.12          3.83         1.86 o                         
  -2  -1  10        251.96        255.65        36.00 o                         
  -1  -1  10         15.50          6.35         5.40 o                         
   0  -1  10          0.16         -3.40         3.90 o                         
   1  -1  10        599.89        610.82        28.72 o                         
   2  -1  10        239.23        251.19        13.35 o                         
   3  -1  10          4.45          8.95         3.30 o                         
   4  -1  10          6.75          6.56         2.79 o                         
   5  -1  10          3.38          4.12         1.99 o                         
  -7   0  10          9.70         12.08         2.47 o                         
  -6   0  10         20.89         16.21         4.50 o                         
  -5   0  10        342.65        309.58        13.89 o                         
  -4   0  10        133.35        124.14        12.92 o                         
  -3   0  10        522.03        517.41        25.87 o                         
  -2   0  10         12.54         15.56         3.91 o                         
  -1   0  10        109.82        129.49        22.57 o                         
   0   0  10        268.98        244.85        14.96 o                         
   1   0  10         51.29         56.66         5.90 o                         
   2   0  10        994.98       1021.91        38.59 o                         
   3   0  10        215.83        228.00        18.07 o                         
   4   0  10          7.57          5.65         2.67 o                         
   5   0  10          7.27          6.39         1.54 o                         
  -7   1  10        110.28        116.41        14.25 o                         
  -6   1  10         42.88         36.80         4.53 o                         
  -5   1  10        148.90        114.90        12.09 o                         
  -4   1  10         22.42         23.37         3.94 o                         
  -3   1  10         45.78         42.42         7.43 o                         
  -2   1  10        739.95        717.04        30.56 o                         
  -1   1  10         56.51         51.83         7.91 o                         
   0   1  10        173.53        165.67        14.35 o                         
   1   1  10         10.03          6.24         1.91 o                         
   2   1  10         16.36         20.80         5.45 o                         
   3   1  10         36.91         39.77         7.09 o                         
   4   1  10        139.20        136.24        11.74 o                         
  -7   2  10          1.43          1.77         1.14 o                         
  -6   2  10        111.29        102.56         8.62 o                         
  -5   2  10          6.81          2.83         1.63 o                         
  -4   2  10         31.09         34.52         3.83 o                         
  -3   2  10          0.28         -0.36         0.55 o                         
  -2   2  10        955.84        950.78        36.35 o                         
  -1   2  10          9.37          5.11         2.57 o                         
   0   2  10         83.46         80.62        10.34 o                         
   1   2  10         61.45         43.89         5.16 o                         
   2   2  10         66.73         57.60         5.76 o                         
   3   2  10         14.52         12.17         3.49 o                         
   4   2  10         62.41         65.28         6.70 o                         
  -7   3  10          0.25          1.92         5.44 o                         
  -6   3  10          0.09          0.35         0.51 o                         
  -5   3  10         84.26         82.59         9.77 o                         
  -4   3  10          0.49          2.46         1.10 o                         
  -3   3  10         12.92         14.81         4.55 o                         
  -2   3  10        100.15        110.18        12.17 o                         
  -1   3  10        136.83        137.80        13.60 o                         
   0   3  10          0.25          0.67         1.24 o                         
   1   3  10        101.49        101.79        10.64 o                         
   2   3  10         14.25         11.76         2.14 o                         
   3   3  10          2.81          3.46         1.51 o                         
  -6   4  10         23.48         19.48         4.08 o                         
  -5   4  10          9.83         11.13         3.20 o                         
  -4   4  10         47.78         41.96         6.80 o                         
  -3   4  10         13.59         13.24         3.91 o                         
  -2   4  10        160.48        190.86        15.19 o                         
  -1   4  10         32.82         27.01         5.59 o                         
   0   4  10        128.71        127.89        11.67 o                         
   1   4  10          3.07          3.26         1.59 o                         
   2   4  10        171.38        167.78         9.42 o                         
  -5   5  10          5.60          3.72         1.30 o                         
  -4   5  10          0.47         -0.14         0.14 o                         
  -3   5  10         27.75         32.02         5.35 o                         
  -2   5  10        131.18        143.18        11.15 o                         
  -1   5  10         20.06         24.73         4.48 o                         
   0   5  10          3.96          1.69         1.02 o                         
  -2  -7  11          1.62          1.44         1.20 o                         
   0  -7  11         16.39         16.06         2.59 o                         
   1  -7  11         45.64         49.19         6.93 o                         
   2  -7  11         54.24         46.72         6.48 o                         
   3  -7  11          4.70          5.62         2.24 o                         
  -3  -6  11         95.32         94.47         9.28 o                         
  -2  -6  11          0.38         -0.89         1.06 o                         
  -1  -6  11          0.29          1.48         1.77 o                         
   0  -6  11         57.22         56.92         5.81 o                         
   1  -6  11        153.19        161.43         9.79 o                         
   2  -6  11         56.64         52.08         7.73 o                         
   3  -6  11        345.22        302.02        18.16 o                         
   4  -6  11          4.58          4.50         1.87 o                         
  -4  -5  11          2.67          1.48         0.92 o                         
  -3  -5  11        194.42        175.21        15.02 o                         
  -2  -5  11          4.45          3.71         2.06 o                         
  -1  -5  11        189.74        168.16        15.54 o                         
   0  -5  11          8.43         10.34         2.50 o                         
   1  -5  11         18.74         15.30         3.12 o                         
   2  -5  11        124.96        110.88        12.79 o                         
   3  -5  11         46.81         48.20         5.67 o                         
   4  -5  11        119.24        123.80         8.12 o                         
   5  -5  11         11.16         12.65         2.01 o                         
  -5  -4  11        291.77        263.15        15.62 o                         
  -4  -4  11        245.27        222.55        11.24 o                         
  -3  -4  11         38.25         33.17         6.69 o                         
  -2  -4  11        477.06        425.09        25.05 o                         
  -1  -4  11          2.20          2.04         1.32 o                         
   0  -4  11       1186.46       1081.14        39.84 o                         
   1  -4  11        127.60        131.94         9.89 o                         
   2  -4  11          5.04          6.98         1.77 o                         
   3  -4  11         40.73         43.43         5.29 o                         
   4  -4  11         39.27         44.28         4.96 o                         
   5  -4  11          1.10          4.89         1.90 o                         
  -6  -3  11         71.01         71.87         7.79 o                         
  -5  -3  11          4.13          3.20         1.95 o                         
  -4  -3  11        115.30        107.49         8.35 o                         
  -3  -3  11         81.94         70.68         6.84 o                         
  -2  -3  11          1.29          0.89         0.39 o                         
  -1  -3  11        206.54        208.97        17.47 o                         
   0  -3  11          1.01          2.87         1.23 o                         
   1  -3  11        725.47        739.48        44.97 o                         
   2  -3  11         13.91         14.36         3.23 o                         
   3  -3  11         75.43         82.64        10.78 o                         
   4  -3  11         95.43         84.67        10.55 o                         
   5  -3  11          0.12          0.06         0.60 o                         
  -7  -2  11          7.51         10.24         2.52 o                         
  -6  -2  11          0.46          0.37         0.51 o                         
  -5  -2  11          3.98          2.03         1.25 o                         
  -4  -2  11          0.12          0.50         0.48 o                         
  -3  -2  11        406.56        360.16        15.61 o                         
  -2  -2  11          7.37          5.47         2.74 o                         
  -1  -2  11         50.31         52.81         5.86 o                         
   0  -2  11        262.36        233.64        18.41 o                         
   1  -2  11        106.53        119.01         9.12 o                         
   2  -2  11        270.94        269.54        13.91 o                         
   3  -2  11         34.51         34.46         4.82 o                         
   4  -2  11        265.39        250.48        17.57 o                         
   5  -2  11        110.17        102.32         9.46 o                         
  -7  -1  11         54.12         58.31         6.67 o                         
  -6  -1  11         28.74         25.84         5.49 o                         
  -5  -1  11        195.49        154.55        14.38 o                         
  -4  -1  11         14.76         12.02         3.70 o                         
  -3  -1  11         19.52         15.73         4.67 o                         
  -2  -1  11        233.48        208.12        11.83 o                         
  -1  -1  11          0.17         -0.47         0.47 o                         
   0  -1  11        101.27        103.05         8.14 o                         
   1  -1  11        529.70        555.70        28.11 o                         
   2  -1  11         56.26         67.79         6.84 o                         
   3  -1  11        444.72        453.55        17.54 o                         
   4  -1  11         30.06         29.90         3.25 o                         
   5  -1  11         78.54         84.48         7.78 o                         
  -7   0  11         33.85         43.14         6.20 o                         
  -6   0  11         48.57         42.73         6.86 o                         
  -5   0  11        177.09        155.25        14.31 o                         
  -4   0  11        751.03        641.46        29.63 o                         
  -3   0  11        324.18        297.91        20.34 o                         
  -2   0  11         81.01         89.29         7.68 o                         
  -1   0  11        910.75        943.43        32.09 o                         
   0   0  11        198.16        210.96        11.62 o                         
   1   0  11        223.00        224.28        11.98 o                         
   2   0  11        254.99        242.24        18.49 o                         
   3   0  11         50.56         47.94         5.35 o                         
   4   0  11        332.50        336.11        18.28 o                         
  -7   1  11        102.25        121.51         8.98 o                         
  -6   1  11         94.19         75.13         6.23 o                         
  -5   1  11        157.39        140.02        13.19 o                         
  -4   1  11        111.11        106.97         8.59 o                         
  -3   1  11        335.62        338.99        21.71 o                         
  -2   1  11        938.43        954.44        36.35 o                         
  -1   1  11         67.21         60.16         8.89 o                         
   0   1  11        193.66        175.34        15.04 o                         
   1   1  11         46.69         47.61         5.41 o                         
   2   1  11        230.39        245.37        17.78 o                         
   3   1  11          0.30         -0.33         0.92 o                         
   4   1  11          7.03          5.96         1.96 o                         
  -6   2  11         19.72         21.03         4.60 o                         
  -5   2  11          0.17          1.19         0.46 o                         
  -4   2  11         71.89         79.74         5.69 o                         
  -3   2  11         16.28         16.42         4.94 o                         
  -2   2  11         30.95         34.30         6.97 o                         
  -1   2  11         32.50         22.76         5.50 o                         
   0   2  11          0.50          2.80         1.93 o                         
   1   2  11         56.70         59.34         8.09 o                         
   2   2  11         10.50         12.10         2.39 o                         
   3   2  11        142.95        158.61        11.14 o                         
  -7   3  11          1.35          1.81         1.18 o                         
  -6   3  11         79.07         70.99         5.27 o                         
  -5   3  11        191.58        211.01        14.49 o                         
  -4   3  11          3.35          2.03         2.18 o                         
  -3   3  11        109.73        119.46        12.32 o                         
  -2   3  11          9.72         10.73         3.63 o                         
  -1   3  11       1104.03       1113.18        37.45 o                         
   0   3  11          2.35          1.59         1.52 o                         
   1   3  11         14.67         17.84         3.98 o                         
   2   3  11         59.30         49.97         5.50 o                         
  -6   4  11          5.24          3.39         2.48 o                         
  -5   4  11         82.84         83.43         5.85 o                         
  -4   4  11         62.53         83.09         8.89 o                         
  -3   4  11         51.60         63.18         5.54 o                         
  -2   4  11        184.10        213.36        15.00 o                         
  -1   4  11        128.51        130.16        11.39 o                         
   0   4  11        542.78        544.63        21.38 o                         
   1   4  11         33.70         38.42         4.79 o                         
  -4   5  11        136.49        143.78         6.70 o                         
  -3   5  11         11.25         18.02         3.46 o                         
  -2   5  11         99.85        125.57         6.37 o                         
  -1   5  11        136.81        157.79         9.49 o                         
   0  -7  12         20.05         16.77         3.34 o                         
   1  -7  12         87.57         83.22         7.71 o                         
   2  -7  12         18.89         23.92         4.12 o                         
  -3  -6  12        154.95        157.98        10.48 o                         
  -2  -6  12          5.31          4.71         1.92 o                         
  -1  -6  12        500.53        475.07        22.92 o                         
   0  -6  12         19.17         17.58         4.44 o                         
   1  -6  12        105.07        101.10         7.13 o                         
   2  -6  12         39.77         31.63         5.54 o                         
   3  -6  12         85.50         80.53         8.34 o                         
   4  -6  12         59.21         68.84         6.47 o                         
  -4  -5  12         36.91         33.31         4.84 o                         
  -3  -5  12         76.03         69.24         8.95 o                         
  -2  -5  12        201.42        184.90        15.62 o                         
  -1  -5  12          3.09          2.34         1.54 o                         
   0  -5  12         50.92         44.70         7.73 o                         
   1  -5  12          5.05          4.19         1.70 o                         
   2  -5  12        165.08        150.90        14.10 o                         
   3  -5  12          3.90          4.79         2.37 o                         
   4  -5  12         37.63         41.68         6.04 o                         
  -5  -4  12         26.50         23.24         4.27 o                         
  -4  -4  12         75.59         70.95         8.78 o                         
  -3  -4  12         60.16         41.90         7.32 o                         
  -2  -4  12         68.55         67.86         9.85 o                         
  -1  -4  12          0.90          0.67         1.65 o                         
   0  -4  12        260.17        224.03        18.06 o                         
   1  -4  12         18.03         16.11         3.33 o                         
   2  -4  12          7.44          7.36         2.19 o                         
   3  -4  12          6.13          4.61         2.27 o                         
   4  -4  12         26.00         23.66         4.80 o                         
   5  -4  12          2.21          3.99         1.49 o                         
  -6  -3  12        147.68        154.70        10.24 o                         
  -5  -3  12          5.24          4.37         1.92 o                         
  -4  -3  12          0.28          0.70         0.66 o                         
  -3  -3  12        278.60        250.87        12.85 o                         
  -2  -3  12         85.91         81.83         7.36 o                         
  -1  -3  12         75.61         68.82        10.15 o                         
   0  -3  12         58.96         61.62         6.65 o                         
   1  -3  12        378.13        375.77        30.49 o                         
   2  -3  12         32.23         32.71         4.66 o                         
   3  -3  12        116.67        124.63         8.58 o                         
   4  -3  12         20.41         20.12         4.33 o                         
   5  -3  12         27.83         27.49         4.06 o                         
  -6  -2  12          7.42          8.90         1.94 o                         
  -5  -2  12         88.20         77.74         9.46 o                         
  -4  -2  12          2.11          1.82         0.58 o                         
  -3  -2  12         33.18         26.15         4.14 o                         
  -2  -2  12        339.04        311.37        21.45 o                         
  -1  -2  12          9.47          7.31         2.24 o                         
   0  -2  12         93.42         75.77        10.62 o                         
   1  -2  12          0.10          0.12         0.60 o                         
   2  -2  12         71.63         71.58        10.63 o                         
   3  -2  12        181.62        183.75        10.55 o                         
   4  -2  12        259.91        249.30        15.36 o                         
  -6  -1  12        200.66        209.81         9.79 o                         
  -5  -1  12         88.02         76.74         9.75 o                         
  -4  -1  12        177.88        156.19        14.61 o                         
  -3  -1  12        162.26        166.87        15.29 o                         
  -2  -1  12         93.18         95.07         8.92 o                         
  -1  -1  12        289.15        305.73        14.57 o                         
   0  -1  12        394.96        414.69        16.66 o                         
   1  -1  12          4.23          8.30         3.40 o                         
   2  -1  12          5.21          6.17         3.01 o                         
   3  -1  12         17.48         16.12         2.93 o                         
   4  -1  12         40.43         38.98         3.79 o                         
  -6   0  12          7.92          6.42         2.55 o                         
  -5   0  12         73.95         81.45         9.88 o                         
  -4   0  12          5.84          2.73         2.13 o                         
  -3   0  12        190.89        194.97        16.64 o                         
  -2   0  12        387.16        412.18        16.88 o                         
  -1   0  12        323.34        344.10        15.51 o                         
   0   0  12         37.57         38.26         6.94 o                         
   1   0  12        640.17        669.49        29.86 o                         
   2   0  12          0.82          1.99         1.83 o                         
   3   0  12        104.39         97.23        10.05 o                         
   4   0  12        157.23        153.78         9.48 o                         
  -6   1  12          0.18          0.53         0.44 o                         
  -5   1  12          0.55          0.79         0.49 o                         
  -4   1  12         63.57         64.00         6.42 o                         
  -3   1  12         53.18         50.55         8.34 o                         
  -2   1  12        183.67        170.95        15.20 o                         
  -1   1  12          7.43         11.12         2.98 o                         
   0   1  12          0.06         -1.02         1.41 o                         
   1   1  12          3.46          3.08         1.50 o                         
   2   1  12        161.73        173.86        13.60 o                         
   3   1  12         14.69         12.57         3.40 o                         
  -6   2  12         46.27         45.47         6.10 o                         
  -5   2  12         11.42         16.59         3.85 o                         
  -4   2  12         34.55         35.08         3.59 o                         
  -3   2  12         24.53         21.70         5.21 o                         
  -2   2  12          0.88         -1.19         2.17 o                         
  -1   2  12        180.17        188.57        15.34 o                         
   0   2  12        149.39        163.29        13.54 o                         
   1   2  12          7.48          4.25         1.93 o                         
   2   2  12         16.24         15.50         3.22 o                         
  -6   3  12          4.32          2.87         1.44 o                         
  -5   3  12          2.60          3.23         1.02 o                         
  -4   3  12         94.29         92.38         6.64 o                         
  -3   3  12         55.50         57.44         5.48 o                         
  -2   3  12         13.46         14.60         4.12 o                         
  -1   3  12          4.95          3.37         1.67 o                         
   0   3  12         25.49         28.46         5.12 o                         
   1   3  12        130.14        136.22         9.76 o                         
  -5   4  12          1.52          1.31         0.53 o                         
  -4   4  12         86.16         97.97         8.36 o                         
  -3   4  12        163.25        191.53         8.66 o                         
  -2   4  12          6.52          9.88         2.91 o                         
  -1   4  12         35.30         42.42         5.59 o                         
   0   4  12          9.64         15.99         3.05 o                         
  -2  -6  13         50.09         49.83         6.48 o                         
  -1  -6  13         63.86         53.27         6.98 o                         
   0  -6  13         54.88         53.97         7.01 o                         
   1  -6  13        107.31        112.68         6.64 o                         
   2  -6  13        150.58        148.77        10.67 o                         
   3  -6  13        135.16        136.03         9.08 o                         
  -3  -5  13         71.90         75.54         8.60 o                         
  -2  -5  13          0.60         -0.64         0.82 o                         
  -1  -5  13         50.14         50.54         7.86 o                         
   0  -5  13         66.89         68.54         8.89 o                         
   1  -5  13         45.33         43.41         4.69 o                         
   2  -5  13         94.95         95.60         9.66 o                         
   3  -5  13          1.93          2.88         1.65 o                         
   4  -5  13        145.96        151.37         9.16 o                         
  -5  -4  13          0.50          0.84         0.72 o                         
  -4  -4  13          5.90          7.29         2.57 o                         
  -3  -4  13        111.57        105.72        11.19 o                         
  -2  -4  13         69.75         67.14         9.32 o                         
  -1  -4  13         97.65         85.79        10.89 o                         
   0  -4  13        128.69        114.66        12.52 o                         
   1  -4  13        143.92        144.60         9.61 o                         
   2  -4  13        137.53        147.91         9.24 o                         
   3  -4  13         11.30         11.85         3.36 o                         
   4  -4  13         11.12         10.90         2.66 o                         
  -5  -3  13          0.61          0.62         0.76 o                         
  -4  -3  13         28.63         28.35         3.78 o                         
  -3  -3  13          3.67          2.84         0.93 o                         
  -2  -3  13        253.45        243.35        12.36 o                         
  -1  -3  13        145.13        128.27        13.59 o                         
   0  -3  13         80.32         88.33        11.33 o                         
   1  -3  13        245.76        244.17        28.41 o                         
   2  -3  13         58.27         56.17         5.78 o                         
   3  -3  13        145.13        156.09         8.65 o                         
   4  -3  13         61.98         57.56         6.45 o                         
  -6  -2  13          2.57          2.87         0.92 o                         
  -5  -2  13         20.77         18.22         4.19 o                         
  -4  -2  13          3.76          2.36         1.42 o                         
  -3  -2  13        545.92        556.12        18.93 o                         
  -2  -2  13          4.94          3.30         1.04 o                         
  -1  -2  13        467.50        492.11        26.98 o                         
   0  -2  13        775.14        771.02        33.67 o                         
   1  -2  13          3.95          3.02         2.21 o                         
   2  -2  13        449.19        441.12        16.08 o                         
   3  -2  13          3.36          1.47         1.19 o                         
   4  -2  13        139.40        135.18         9.14 o                         
  -6  -1  13         16.19         19.49         4.02 o                         
  -5  -1  13        165.76        166.14        13.43 o                         
  -4  -1  13         24.36         27.09         5.80 o                         
  -3  -1  13          1.31          1.12         1.27 o                         
  -2  -1  13        746.84        771.13        23.16 o                         
  -1  -1  13         34.19         37.95         5.07 o                         
   0  -1  13          3.09          4.83         1.42 o                         
   1  -1  13        119.23        114.96        12.52 o                         
   2  -1  13         19.76         24.01         5.22 o                         
   3  -1  13        174.63        196.25        13.18 o                         
  -6   0  13        325.34        363.32        17.01 o                         
  -5   0  13         85.27         83.36         9.45 o                         
  -4   0  13         75.11         82.63        10.16 o                         
  -3   0  13          0.68          0.20         1.32 o                         
  -2   0  13          0.19         -0.19         0.80 o                         
  -1   0  13         58.80         56.84         6.09 o                         
   0   0  13          3.24          3.31         1.30 o                         
   1   0  13        121.36        119.99        12.34 o                         
   2   0  13          8.10          6.52         2.70 o                         
   3   0  13         24.84         24.61         4.27 o                         
  -6   1  13          0.10          0.01         0.56 o                         
  -5   1  13        556.26        612.43        16.64 o                         
  -4   1  13         12.03          8.88         3.21 o                         
  -3   1  13         99.99        113.09        11.96 o                         
  -2   1  13          2.34         -0.37         1.26 o                         
  -1   1  13        136.33        152.57         9.69 o                         
   0   1  13        321.39        317.64        13.46 o                         
   1   1  13         27.51         24.77         4.52 o                         
   2   1  13        296.66        302.62        16.37 o                         
  -6   2  13         22.26         25.93         3.82 o                         
  -5   2  13         35.38         35.28         5.50 o                         
  -4   2  13        155.00        187.99         9.56 o                         
  -3   2  13         14.51         15.93         2.75 o                         
  -2   2  13        339.45        394.44        21.28 o                         
  -1   2  13          3.90          4.01         1.40 o                         
   0   2  13         14.26         14.10         2.57 o                         
   1   2  13        215.55        217.76         9.04 o                         
   2   2  13          0.44         -0.14         0.47 o                         
  -5   3  13         38.94         53.74         5.84 o                         
  -4   3  13         46.14         46.20         4.00 o                         
  -3   3  13        188.80        225.68         9.66 o                         
  -2   3  13         10.87          9.70         2.90 o                         
  -1   3  13        363.02        406.53        18.37 o                         
   0   3  13          7.88          4.99         1.82 o                         
  -3   4  13         95.12         91.68         6.80 o                         
  -2   4  13        184.46        216.02         7.46 o                         
  -1  -6  14         13.29         16.06         3.25 o                         
   0  -6  14          1.17          2.77         1.61 o                         
  -3  -5  14         18.57         20.69         3.83 o                         
  -2  -5  14         46.17         44.95         6.42 o                         
  -1  -5  14          8.33          9.26         2.73 o                         
   0  -5  14         30.53         32.54         5.72 o                         
   1  -5  14         59.75         62.23         7.42 o                         
   2  -5  14        149.92        142.19         9.76 o                         
  -4  -4  14         68.17         58.91         6.11 o                         
  -3  -4  14         12.29         14.70         3.83 o                         
  -2  -4  14        114.20        103.35        10.93 o                         
  -1  -4  14          1.50          0.65         1.13 o                         
   0  -4  14         60.19         53.65         7.94 o                         
   1  -4  14         51.09         47.79         7.26 o                         
   2  -4  14          3.79          4.75         1.34 o                         
   3  -4  14        121.24        120.40         9.29 o                         
  -5  -3  14         62.99         69.62         6.33 o                         
  -4  -3  14         16.04         18.15         3.89 o                         
  -3  -3  14        128.80        138.14         8.39 o                         
  -2  -3  14         87.20        100.80         7.44 o                         
  -1  -3  14        550.60        536.58        26.66 o                         
   0  -3  14        336.68        323.55        20.62 o                         
   1  -3  14         26.25         25.17         3.70 o                         
   2  -3  14          2.14          1.48         0.66 o                         
   3  -3  14          1.33          1.07         0.72 o                         
  -5  -2  14         61.57         63.54         7.10 o                         
  -4  -2  14          5.96          3.29         1.96 o                         
  -3  -2  14          5.15          5.51         1.74 o                         
  -2  -2  14         27.46         26.09         3.90 o                         
  -1  -2  14        409.38        448.45        24.56 o                         
   0  -2  14         22.67         20.74         5.38 o                         
   1  -2  14        201.19        222.44        16.58 o                         
   2  -2  14        129.20        127.53        11.25 o                         
   3  -2  14         11.54          9.77         2.53 o                         
  -6  -1  14          4.82          8.13         2.03 o                         
  -5  -1  14          3.57          4.97         1.94 o                         
  -4  -1  14        194.13        202.00        14.71 o                         
  -3  -1  14          9.48          7.87         3.50 o                         
  -2  -1  14         10.01          7.78         3.01 o                         
  -1  -1  14         52.89         53.72         5.70 o                         
   0  -1  14          3.32          2.58         2.17 o                         
   1  -1  14          7.50          8.65         3.22 o                         
   2  -1  14        117.92        126.97        10.87 o                         
   3  -1  14          0.79          1.83         1.31 o                         
  -6   0  14         16.14         15.71         2.90 o                         
  -5   0  14          0.74          1.33         0.90 o                         
  -4   0  14          7.36         10.71         3.28 o                         
  -3   0  14         78.12         81.12         9.79 o                         
  -2   0  14          4.31          3.51         0.77 o                         
  -1   0  14         17.83         19.88         3.31 o                         
   0   0  14         28.64         30.49         3.94 o                         
   1   0  14         65.64         70.63         8.61 o                         
   2   0  14          6.72          6.98         2.15 o                         
  -5   1  14         36.01         44.41         3.78 o                         
  -4   1  14         71.45         78.10         8.59 o                         
  -3   1  14         13.33         12.51         2.58 o                         
  -2   1  14         34.87         32.82         5.96 o                         
  -1   1  14        109.52        104.26         7.26 o                         
   0   1  14          2.43          1.95         0.93 o                         
   1   1  14          7.73          5.02         2.21 o                         
   2   1  14         68.11         66.41         6.12 o                         
  -5   2  14          3.45          2.21         1.07 o                         
  -4   2  14         48.24         60.73         6.33 o                         
  -3   2  14          0.07          0.07         0.69 o                         
  -2   2  14        111.29        122.07        10.39 o                         
  -1   2  14         50.29         52.71         6.56 o                         
   0   2  14        205.01        216.15         8.38 o                         
  -3   3  14          5.18          4.18         1.27 o                         
  -2   3  14        115.27        150.41         9.56 o                         
  -1   3  14         66.43         68.19         5.95 o                         
  -2  -5  15          1.69          2.34         1.17 o                         
  -1  -5  15        206.75        220.18        12.95 o                         
   0  -5  15         14.45         13.97         3.19 o                         
   1  -5  15         59.55         59.30         5.89 o                         
  -3  -4  15         95.02         88.71         7.94 o                         
  -2  -4  15        209.08        224.61        14.26 o                         
  -1  -4  15         18.34         18.00         4.29 o                         
   0  -4  15        366.93        362.72        18.49 o                         
   1  -4  15         36.33         34.10         5.15 o                         
  -4  -3  15        163.18        170.61         9.83 o                         
  -3  -3  15        132.05        129.18         7.09 o                         
  -2  -3  15        140.00        154.12         8.20 o                         
  -1  -3  15        327.10        324.01        18.84 o                         
   0  -3  15         19.27         17.40         4.33 o                         
   1  -3  15          4.50          5.77         2.08 o                         
   2  -3  15         19.90         20.02         3.68 o                         
  -5  -2  15         38.29         42.13         4.78 o                         
  -4  -2  15          1.75          1.25         0.91 o                         
  -3  -2  15        198.93        223.76         9.97 o                         
  -2  -2  15        115.33        126.96        11.38 o                         
  -1  -2  15          2.59          3.25         1.05 o                         
   0  -2  15         20.12         21.98         4.85 o                         
   1  -2  15         59.29         67.02         8.05 o                         
   2  -2  15         20.20         20.82         3.85 o                         
  -5  -1  15         58.30         61.74         6.23 o                         
  -4  -1  15        157.43        163.78        11.64 o                         
  -3  -1  15         35.73         39.36         6.14 o                         
  -2  -1  15        138.03        158.24         8.98 o                         
  -1  -1  15          8.26          5.75         2.42 o                         
   0  -1  15        128.58        129.32        11.54 o                         
   1  -1  15         32.02         33.93         5.54 o                         
   2  -1  15          0.81          0.62         0.25 o                         
  -5   0  15         26.37         32.85         4.43 o                         
  -4   0  15        134.22        167.40        11.59 o                         
  -3   0  15          5.78          4.58         1.85 o                         
  -2   0  15        107.58        124.57        10.88 o                         
  -1   0  15        244.81        266.82        11.04 o                         
   0   0  15         27.77         25.21         3.06 o                         
   1   0  15        189.69        185.25        11.65 o                         
  -4   1  15         11.77         11.75         1.79 o                         
  -3   1  15        285.81        322.73        15.96 o                         
  -2   1  15          8.26          7.80         2.27 o                         
  -1   1  15         37.22         43.74         3.91 o                         
   0   1  15        342.04        332.59        14.16 o                         
  -2   2  15        284.17        302.06         9.29 o                         
  -2  -4  16         22.03         23.10         3.74 o                         
  -1  -4  16         83.09         93.48         7.97 o                         
   0  -4  16        155.12        159.82        10.16 o                         
  -2  -3  16         63.53         68.65         7.11 o                         
  -1  -3  16        106.01        111.33         9.44 o                         
   0  -3  16          3.94          2.65         1.55 o                         
   1  -3  16          5.48          6.01         1.90 o                         
  -3  -2  16         10.67          9.52         2.52 o                         
  -2  -2  16          7.44          6.74         1.45 o                         
  -1  -2  16         23.90         24.53         2.98 o                         
   0  -2  16        175.00        166.84         7.32 o                         
   1  -2  16          8.20          9.89         2.44 o                         
  -4  -1  16          5.72          6.25         1.75 o                         
  -3  -1  16         35.02         36.11         4.89 o                         
  -2  -1  16         35.73         37.24         3.58 o                         
  -1  -1  16         13.49         12.75         2.25 o                         
   0  -1  16        157.21        163.60        10.77 o                         
  -4   0  16          4.44          4.47         1.41 o                         
  -3   0  16         25.01         24.08         3.90 o                         
  -2   0  16         55.72         62.69         6.53 o                         
  -1   0  16          0.74         -1.11         1.11 o                         
                                                                                
